# Supplementary material for: Analysis of World-Scale Mitochondrial DNA Reveals the Origin and Migration Route of East Asia Goats
Source: Front Genet. 2022 Apr 26;13:796979. doi: 10.3389/fgene.2022.796979 (PMC9101309; doi:10.3389/fgene.2022.796979)
Supplement: Supplementary file 1 [file DataSheet1.xlsx]

## Sheet: TableS1
TableS1 Information of goat breeds in this study
Number	Breeds	Code	Regions	Sampling lacation	N	h	Hd	Nd	A	B1	B2	C	D	G	F	Longitude(E)	Latitude(N)	Genbank no
1	Xinjiang goat	XJG	Northern China	Xinjiang	40	24	0.974±0.010	0.024±0.004	38	0	0	2	0	0	0	93.23	43.52	DQ089434-473
2	Inner Mongolia cashmere goat	IMC		Inner Mongolia	10	10	1.000±0.002	0.037±0.005	8	0	0	1	1	0	0	108.42	39.35	EF103509-518
3	Ujumqin White Cashmere goat	UWC		Inner Mongolia	12	12	1.000±0.001	0.033±0.005	11	0	0	1	0	0	0	118.21	44.57	EU036089-100
4	Zongwei goat	ZWG		Ningxia	19	17	0.988±0.021	0.029±0.005	17	1	1	0	0	0	0	105.17	35.06	EF103542-556；EF368280-283
5	Ziwuling Black goat	ZBL		Gansu	19	17	0.988±0.021	0.034±0.005	16	0	2	1	0	0	0	108.3	34.5	KC190455-473
6	Liaoning cashmere goat	LNC		Liaoning	81	37	0.945± 0.014	0.016±0.003	80	0	0	0	1	0	0	123.34	40.49	EF103500-508；EF368264-269；GQ141245-246；AY860909-913；DQ188861-870; DQ188902-903；DQ089310-356
7	Huanghuai goat	HHG		Henan	29	23	0.985± 0.012	0.024±0.004	26	3	0	0	0	0	0	114.65	33.64	EF103480-489; EF368254-258; DQ121550-563
8	Jining gray goat	JNG		Shandong	15	12	0.943±0.054	0.028±0.005	13	1	0	0	1	0	0	116.59	35.4	EF103490-499 ;EF368259-63
9	Laiwu Black goat	LWB		Shandong	22	19	0.983±0.021	0.029±0.004	20	0	0	2	0	0	0	117.65	36.23	EU035991-6003;KP164776-784
10	Lubei White goat	LBW		Shandong	12	10	0.970±0.044	0.021±0.004	12	0	0	0	0	0	0	118.02	37.42	EU036041-052
11	Wendeng goat	WDG		Shandong	30	9	0.720 ±0.076	0.013±0.002	30	0	0	0	0	0	0	122.05	37.19	KP164664-693
12	Laoshan goat	LSG		Shandong	26	10	0.837±0.052	0.017±0.003	26	0	0	0	0	0	0	120.46	36.1	KP164750-775
13	Taihang goat	THG		Shanxi	23	22	0.996±0.014	0.042±0.005	17	1	0	3	2	0	0	113.41	36.48	EF103528-541；GQ141250-254; GQ141238-241
14	Lvliang Black goat	LVL		Shanxi	6	9	1.000±0.096	0.020±0.004	6	0	0	0	0	0	0	111.15	37.51	KC190434-439
15	Tsaidam Cashmere goat	TDM		Qinghai	13	11	0.962±0.050	0.028±0.005	11	0	0	0	2	0	0	100.63	36.28	EU036053-065
16	Tibetan goat	XZG	Qinghai-Tibet	Tibet	27	22	0.983±0.015	0.036±0.005	21	1	0	3	2	0	0	92.13	27.65	AY860934-942；DQ188884-901
17	Qamdo Black Goat	QDZ		Tibet	20	9	0.900±0.039	0.020±0.004	19	0	0	0	1	0	0	97.18	31.13	KY112598-617
18	Chengguan Goat	CGZ		Tibet	6	2	0.333 ±0.215	0.008±0.003	6	0	0	0	0	0	0	96.7	30.6	KY112618-623
19	Damxung Goat	DXZ		Tibet	20	14	0.958±0.028	0.023±0.004	18	0	0	0	2	0	0	91.1	30.47	KY112624-643
20	Gyirong Goat	GRZ		Tibet	14	12	0.967±0.044	0.026±0.005	13	0	0	1	0	0	0	87.24	27.7	KY112644-657
21	Lhasa Goat	LSZ		Tibet	10	5	0.756±0.130	0.021±0.004	9	1	0	0	0	0	0	91.13	29.65	KY112658-667
22	Linzhou Goat	LZZ		Tibet	12	5	0.788±0.090	0.028±0.004	10	2	0	0	0	0	0	91.26	29.89	KY112668-679
23	Qushui Goat	QSZ		Tibet	22	15	0.931±0.039	0.024±0.004	20	0	0	1	1	0	0	90.74	29.35	KY112680-701
24	Saga Goat	SGZ		Tibet	7	7	1.000 ±0.076	0.030±0.006	6	0	0	0	1	0	0	85.21	29.13	KY112702-708
25	Aba Goat	Aba		Sichuan	10	10	1.000±0.045	0.043±0.006	7	1	0	1	1	0	0	102.22	31.89	DQ188892-901
26	Jiangzi Goat	JZZ		Tibet	9	7	0.944±0.070	0.014±0.003	9	0	0	0	0	0	0	89.6	28.91	AY860934-942
27	Beichuan white goat	BCW	South China	Sichuan	4	3	0.833±0.222	0.017±0.004	4	0	0	0	0	0	0	104.3	31.89	AY860871-874
28	Banjiao goat	BJG		Sichuan	29	18	0.951±0.024	0.022±0.003	25	4	0	0	0	0	0	108.03	32.08	DQ121491-505;AY860875-879; HQ199113-119;HQ199171-72
29	Jianchang black goat	JCB		Sichuan	17	17	1.000±0.020	0.028±0.004	14	0	3	0	0	0	0	102.26	27.88	AY860894-898;DQ188849-860
30	Chuandong white goat	CDW		Sichuan	28	16	0.926±0.035	0.030±0.003	21	7	0	0	0	0	0	106.54	29.4	AY860880-884； DQ089209-222; HQ199125-131; HQ199184-185;
31	Wushan black goat	WSB		Sichuan	10	5	0.800±0.100	0.032±0.004	6	4	0	0	0	0	0	109.95	30.99	HQ199096-100, HQ199124;HQ199180-183
32	Chengdu Brown goat	CDB		Sichuan	33	20	0.947±0.023	0.033±0.003	22	7	4	0	0	0	0	103.52	30.58	DQ121506-520；AY860885-893；DQ089178–185；HQ199145
33	jintang black goat	JTB		Sichuan	5	3	0.800±0.164	0.032±0.005	2	3	0	0	0	0	0	104.41	30.86	AY860899-903
34	Dazu black goat	DZB		Sichuan	14	7	0.857 ±0.065	0.0322±0.004	6	8	0	0	0	0	0	105.78	29.48	HQ199094-095, HQ199111, HQ199120-123, HQ199173-179 ；
35	Lezhi black goat	LZB		Sichuan	35	11	0.847±0.032	0.030±0.003	21	13	1	0	0	0	0	105.02	30.27	AY860914-919 ；HQ199104-106;HQ199112;HQ199146-151;HQ199191-196；KP164785-797
36	Nanjiang yellow goat	NJY		Sichuan	24	19	0.982±0.016	0.031±0.003	20	3	1	0	0	0	0	103.04	28.39	AY860920-933；HQ199107-108; HQ199152-158;HQ199197
37	Chuannan Black goat	CNB		Sichuan	17	8	0.838±0.067	0.030±0.003	7	9	1	0	0	0	0	104.77	29.36	KC190384-400
38	Jianyang big-ear goat	JYB		Sichuan	16	9	0.908±0.048	0.029±0.003	12	4	0	0	0	0	0	104.54	30.41	AY860904-908；KP164798-808
39	Yingshan black goat	YSB		Sichuan	16	9	0.842±0.059	0.025±0.003	11	5	0	0	0	0	0	106.56	31.07	HQ199109;HQ199159-168;HQ199198-202
40	Guizhou black goat	GZB		Sichuan	23	16	0.972±0.018	0.032±0.003	17	2	4	0	0	0	0	104.27	26.85	DQ121521-534；DQ089237-245
41	Guizhou white goat	GZW		Guizhou	29	22	0.975±0.017	0.031±0.003	19	5	5	0	0	0	0	108.25	27.93	DQ121535-549；DQ089223-236；HQ199101;HQ199132-138;HQ199186-187
42	Qianbei Brown goat	QBG		Guizhou	24	22	0.989±0.017	0.038±0.004	17	3	4	0	0	0	0	106.4	27.79	DQ121591-603；HQ199101-103; HQ199139-143;HQ199188-190
43	Shannan white goat	SNW		Yunnan	47	21	0.941±0.016	0.031±0.003	32	15	0	0	0	0	0	109.94	33.86	EF103519-527；EF368273-279；DQ121604-618;DQ089193-208
44	guishan goat	GSG		Yunnan	21	17	0.981±0.020	0.029±0.004	17	2	2	0	0	0	0	103.28	24.77	DQ089160-177, HQ199110, HQ199169-170；
45	Yunling goat	YLG		Yunnan	53	25	0.940±00.018	0.033±0.003	39	0	14	0	0	0	0	101.32	25.72	DQ089381-433；
46	Ninglang black Head goat	NLB		Yunnan	28	16	0.942±0.025	0.028±0.004	23	0	5	0	0	0	0	100.85	27.28	DQ089106–133
47	Maguan Poll goat	MGP		Yunnan	26	14	0.932±0.028	0.035±0.003	19	2	5	0	0	0	0	104.39	23.01	DQ089134–159
48	Longling Yellow goat	LLY		Yunnan	24	10	0.913±0.028	0.035±0.004	14	8	2	0	0	0	0	98.68	24.58	DQ089357-380
49	Fengqing Poll Black goat	FQP		Yunnan	13	5	0.782±0.079	0.043±0.004	8	0	5	0	0	0	0	99.92	24.58	KC190416-428
50	Longlin goat	LLG		Guangxi	25	13	0.933±0.026	0.040±0.004	15	4	6	0	0	0	0	105.34	24.77	DQ089259-268；KC190440-454
51	Du’an goat	DAG		Guangxi	14	11	0.967±0.037	0.029± 0.004	12	1	1	0	0	0	0	108.1	23.93	DQ089281-294
52	Leizhou goat	LZG		Guangdong	13	9	0.872±0.091	0.033± 0.004	7	6	0	0	0	0	0	110.09	20.91	DQ121564-576
53	Yichang white	YCW		Hubei	13	7	0.897±0.054	0.033± 0.004	8	3	2	0	0	0	0	111.43	30.53	DQ089246-258
54	Matou goat	MTG		Hubei	14	11	0.956±0.045	0.033± 0.004	10	0	4	0	0	0	0	111.37	29.58	DQ121577-590
55	Yangtze river delta white Goat	YRD		Jiangsu	72	36	0.945±0.016	0.020± 0.004	69	1	0	1	1	0	0	120.85	32	EU130701-772
56	Hainan Black goat	HNB		Hainan	12	9	0.939±0.058	0.024± 0.004	3	9	0	0	0	0	0	110.32	20.02	EU036124-135
57	Daiyun goat	DYG		Fujian	15	6	0.829±0.064	0.009± 0.002	15	0	0	0	0	0	0	118.61	24.88	KC190401-415
58	Iran	Ira	Middle East	Iran	222	165	0.997± 0.001	0.023± 0.004	207	0	0	0	0	15	0	53.59	32.16	EF617863- 8084
59	Kuwait	Kuw		Kuwait	10	8	0.956±0.059	0.018±0.004	9	0	0	0	0	1	0	47.37	29.26	KY815144-53
60	Palestine	Pal		Palestine	9	6	0.889±0.091	0.020±0.004	9	0	0	0	0	0	0	35.15	31.57	KY815184-92
61	Iraq	Irq		Iraq	17	15	0.978±0.031	0.030±0.004	12	0	0	0	0	5	0	43.49	32.15	AJ317762-68；KY815124-33
62	Jordan	Jor		Jordan	29	23	0.985±0.01	0.023±0.004	28	0	0	0	0	1	0	36.24	30.35	AJ317769-73；EF618191-204；KY815134-43
63	Pakistan	Pak		Pakistan	69	55	0.985±0.008	0.035±0.004	52	12	0	2	3	0	0	69.10	29.42	AJ317533; AJ317539;AJ317554-55; AJ317557-59; AJ317563-65; AJ317826; AJ317845-50; AJ317861-63; AB110552-89; EF618253-63
64	Yemen	Yem		Yemen	9	9	1.000±0.052	0.016±0.004	9	0	0	0	0	0	0	47.41	15.37	KY399126-34
65	Omani	Oma		Omani	69	45	0.983±0.006	0.030±0.004	55	4	0	0	0	10	0	56.42	20.24	KY399058-69；KY399070-81；KY399082-100；KY399101-12；KY399113-25；KY449044
66	United Arab Emirates	Uar		United Arab Emirates	7	6	0.952±0.096	0.020±0.004	7	0	0	0	0	0	0	54.25	23.26	KY815225-31
67	Saudi Arabia	Sar		Saudi Arabia	54	48	0.996±0.004	0.020±0.004	49	0	0	0	0	5	0	45.53	23.42	AJ317752-59;EF618309-45；KY815193-201
68	Lebanon	Leb		Lebanon	8	8	1.000±0.063	0.020±0.004	8	0	0	0	0	0	0	36.00	33.56	KY815154-61
69	Syria	Syr		Syria	9	9	1.000±0.052	0.019±0.004	9	0	0	0	0	0	0	38.45	34.41	AJ317760-61;KY815218-24
70	Turkey	Tur		Turkey	361	258	0.997±0.001	0.023±0.005	344	4	0	1	6	6	0	35.31	38.4	AJ317736-51; AJ317842-43;EF618492-539；KC574086-380
71	Azerbaijan	Aze	South and West Asia	Azerbaijan	5	5	1.000±0.126	0.026±0.005	4	1	0	0	0	0	0	47.42	40.17	EF617702-6
72	Dagestan	Dan		Dagestan	2	2	1.000±0.500	0.017±0.006	2	0	0	0	0	0	0	47.17	42.9	EF617708-9
73	Bangladesh	Ban		Bangladesh	25	25	1.000±0.011	0.033±0.005	22	3	0	0	0	0	0	89.55	24.3	AB750752-76
74	India	Ind		India	387	186	0.992±0.001	0.020±0.004	373	7	0	4	3	0	0	78.48	20.3	AJ317827; AJ317856-57; AJ317540-41; AJ317830; AJ317542-44; AJ317560-62;AJ317571-72;AY155674-6039;EF617856-62
75	Kazakhstan	Kaz		Kazakhstan	7	6	0.952±0.096	0.018±0.004	7	0	0	0	0	0	0	70.28	47.05	EF618205-11
76	Kyrgyzstan	Kyr		Kyrgyzstan	8	7	0.964±0.077	0.034±0.005	5	0	0	0	3	0	0	74.04	41.1	EF618212-19
77	Laos	Lao		Laos	10	9	0.978±0.054	0.033±0.004	4	6	0	0	0	0	0	102.21	19.52	AB044295-304
78	Bhutan	Bhu		Bhutan	5	5	1.000±0.126	0.015±0.004	5	0	0	0	0	0	0	90.17	27.19	AJ317851-5
79	Philippines	Phi		Philippines	5	5	1.000±0.126	0.045±0.006	3	2	0	0	0	0	0	120.49	15.18	AB750747-51
80	Malaysia	Mao		Malaysia	16	7	0.850±0.060	0.015±0.004	2	14	0	0	0	0	0	102.02	4.03	AJ317553; AJ317831-2; AJ317828-9; EF618221-31
81	Mongolia	Mon		Mongolia	21	21	1.000±0.015	0.031±0.005	19	0	1	1	0	0	0	103.52	47.02	AJ317534-8; AJ317545-52; AJ317833-4; EF618234-39
82	South Korea	Sko		South Korea	6	6	1.000±0.096	0.012±0.003	6	0	0	0	0	0	0	127.49	36.22	DQ217780-5
83	Vietnam	Vie		Vietnam	3	3	1.000±0.272	0.008±0.003	3	0	0	0	0	0	0	108.26	13.39	AJ317566-8
84	Algeria	Alg	Africa	Algeria	11	11	1.000±0.039	0.020±0.004	11	0	0	0	0	0	0	2.27	27.55	AJ317777-79；KY815106-113
85	Sudan	Sud		Sudan	10	10	1.000±0.045	0.021±0.005	9	0	0	0	0	1	0	29.00	14.08	KY815202-11
86	Egypt	Egy		Egypt	116	99	0.997±0.002	0.022±0.004	109	0	0	0	0	7	0	29.09	26.27	AJ317780-83; AJ317795-801; EF617711-28；KY815114-23；KR362478-554
87	Libya	Lib		Libya	7	7	1.000±0.076	0.014±0.004	7	0	0	0	0	0	0	17.20	26.59	EF618220；KY815212-17
88	Gran Canaria	Gra		Gran Canaria	70	22	0.905±0.020	0.009±0.002	70	0	0	0	0	0	0	-15.34	27.55	KM893154-6;KM893162-4;KM893192;KM893196-217;KM893306；KM893173-4;KM893238-40;KM893242;KM893244;KM893247-8;KM893262-4;KM893269;KM893294;KM893297-8;KM893175-6;KM893186-9;KM893191;KM893249;KM893252;KM893255-6;KM893259;KM893267;KM893270-3;KM893277-9;KM893285;KM893295;KM893301;KM893316
89	Fuerteventura	Fue		Fuerteventura	60	21	0.889±0.028	0.010±0.003	60	0	0	0	0	0	0	-14.00	28.21	KM893157;KM893159;KM893230;KM893233-4;KM893236;KM893241;KM893243;KM893293;KM893308-10;KM893158;KM893165;KM893172;KM893177-84;KM893190;KM893218;KM893222;KM893224;KM893237;KM893257-8;KM893266;KM893276;KM893288-9;KM893307；KM893167-70;KM893185;KM893193-5;KM893219;KM893223;KM893227-9;KM893260;KM893284;KM893286;KM893290-2;KM893296;KM893304-5;KM893311;KM893315;KM893318
90	Tenerife	Ten		Tenerife	27	17	0.926±0.039	0.009±0.003	27	0	0	0	0	0	0	-16.34	28.13	KM893160-1;KM893166;KM893171;KM893220-1;KM893225-6;KM893231-2;KM893235;KM893261;KM893265;KM893268;KM893274-5;KM893280-3;KM893299-300;KM893302-3;KM893312-4;
91	La Palma	LaP		La Palma	8	3	0.464± 0.200	0.006±0.003	8	0	0	0	0	0	0	-17.51	28.42	KM893245-6;KM893250-1;KM893253-4;KM893287;KM893317
92	Morocco	Mor		Morocco	14	12	0.978±0.035	0.024±0.003	14	0	0	0	0	0	0	-6.21	31.39	AJ317784-8; EF618233；KY815168-KY815175
93	Nigeria	Nig		Nigeria	12	12	1.000±0.034	0.014±0.004	12	0	0	0	0	0	0	7.58	9.06	AJ317810-11; AJ317823-5; EF618246- 52
94	Kenya	Ken		Kenya	60	29	0.973±0.007	0.027±0.003	42	0	0	0	0	18	0	38.21	1.17	KP120622–81
95	Somalia	Som		Somalia	8	8	1.000±0.063	0.030±0.005	6	0	0	0	0	2	0	43.44	2.59	KY399135-42
96	Mauritania	Mau		Mauritania	8	8	1.000±0.063	0.020±0.004	8	0	0		0	0	0	-10.33	19.42	KY815176- 83
97	Senegal	Sen		Senegal	3	3	1.000±0.272	0.020±0.005	3	0	0	0	0	0	0	-14.23	14.32	AJ317816-8
98	Tunisia	Tun		Tunisia	12	12	1.000±0.034	0.026±0.005	11	1	0	0	0	0	0	8.58	33.42	AJ317789-94；KY815162-7
99	Mozambique	Moz		Mozambique	8	6	0.889±0.091	0.003±0.002	8	0	0	0	0	0	0	34.41	-18.53	AJ317804-9; EF618240-1
100	Namibia	Nam		Namibia	4	4	1.000±0.272	0.038±0.007	1	3	0	0	0	0	0	16.43	-21.44	EF618242-5
101	South Africa	Saf		South Africa	15	12	0.943±0.054	0.020±0.004	11	4	0	0	0	0	0	23.47	-30.02	AJ317812-5; AJ317819-20; AJ317844; AJ317821-2 ;EF618351-6
102	Zimbabwe	Zim		Zimbabwe	4	3	0.833±0.222	0.003±0.001	4	0	0	0	0	0	0	29.29	-19.06	AJ317802-3; EF618545-6
103	Austria	Aus	Europe	Austria	24	17	0.967±0.021	0.020±0.004	23	0	0	0	1	0	0	14.32	47.28	EF617678- 701
104	Denmark	Den		Denmark	2	2	1.000±0.500	0.010±0.005	2	0	0	0	0	0	0	9.25	56.13	AJ317650; EF617710
105	England	Eng		England	3	2	0.667±0.314	0.010±0.004	3	0	0	0	0	0	0	-1.17	52.2	AJ317592; AJ317841; EF617729
106	France	Fra		France	79	64	0.993±0.004	0.023±0.004	77	0	0	2	0	0	0	2.27	47	AJ317575-83; AJ317713-9; AJ317723-5; AJ317629-30;EF617730-87
107	Germany	Ger		Germany	32	28	0.992±0.001	0.019±0.004	32	0	0	0	0	0	0	10.28	50.48	AJ317586; AJ317627-8; AJ317649; EF617788- 815
108	Iceland	Ice		Iceland	6	1	0.000±0.000	0.000±0.000	6	0	0	0	0	0	0	-18.29	64.5	AJ317587; EF617851-5
109	Ireland	Ire		Ireland	6	4	0.867±0.129	0.013±0.003	6	0	0	0	0	0	0	-7.39	53.1	AJ317588-91; EF618085-6
110	Norway	Nor		Norway	3	3	1.000±0.272	0.021±0.005	3	0	0	0	0	0	0	8.27	60.5	AJ317593-5
111	Poland	Pol		Poland	27	25	0.994±0.012	0.021±0.004	27	0	0	0	0	0	0	19.46	51.49	AJ317584-5; AJ317651-2 ; EF618264-86
112	Slovakia	Slo		Slovakia	2	2	1.000±0.500	0.022±0.007	2	0	0	0	0	0	0	19.10	48.33	AJ317653-4
113	Slovenia	Sla		Slovenia	8	4	0.778± 0.110	0.043±0.005	2	0	0	6	0	0	0	14.32	45.57	AJ317731; AJ317835; AJ317837; EF618346-50
114	Sweden	Swe		Sweden	9	8	1.000±0.063	0.020±0.004	9	0	0	0	0	0	0	16.01	62.57	AJ317637; EF618415-22
115	Switzerland	Swi		Switzerland	104	74	0.991±0.003	0.028±0.003	94	0	0	10	0	0	0	7.29	46.54	AJ317573-4; AJ317596-9; AJ317605; AJ317619-24; AJ317626; AJ317631-6;AJ317836; AJ317838-40; AJ317638-48; EF618423-91
116	Ukraine	Ukr		Ukraine	5	1	1.000±0.126	0.022±0.005	5	0	0	0	0	0	0	30.41	49.14	AJ317600-4
117	Wales	Wal		Wales	7	4	0.810±0.130	0.014±0.003	7	0	0	0	0	0	0	-3.42	52.13	AJ317655-8; EF618542-4
118	Albania	Alb		Albania	77	67	0.996± 0.003	0.017±0.003	77	0	0	0	0	0	0	20.06	40.57	EF617601- 77
119	Cyprus	Cyp		Cyprus	4	3	0.833±0.222	0.018±0.005	4	0	0	0	0	0	0	33.13	34.59	AJ317774-6; EF617707
120	Greece	Gre		Greece	47	35	0.979±0.012	0.010±0.004	46	1	0	0	0	0	0	22.00	39.1	AJ317686-97; EF617816-50
121	Italy	Ita		Italy	115	101	0.997± 0.002	0.019±0.004	115	0	0	0	0	0	0	12.49	42.22	AJ317674-8; AJ317680-5; EF618087-190
122	Malta	Mal		Malta	4	4	1.000±0.177	0.019±0.005	4	0	0	0	0	0	0	14.25	35.54	AJ317659;AJ317702;AJ317708; EF618232
123	Portugal	Por		Portugal	321	183	0.994±0.001	0.021±0.004	320	0	0	1	0	0	0	7.57	39.33	AJ317660-9; AJ317698-701; AJ317720-2; AJ317726-30; AJ317732-5 ; AY961629-697; AY961700-916;EF618287-95
124	Romania	Rom		Romania	26	23	0.991±0.013	0.019±0.004	26	0	0	0	0	0	0	24.40	45.38	AJ317606-18; EF618296-308
125	Sicily	Sic		Sicily	67	32	0.968±0.007	0.023±0.004	64	0	0	0	0	0	3	14.15	37.31	DQ241305-71
126	Ibiza	Ibi		Ibiza	57	28	0.962±0.011	0.021±0.004	56	0	0	1	0	0	0	1.25	38.59	KM893319-75;
127	Mallorquina	Mat		Mallorquina	23	13	0.945±0.024	0.027±0.004	20	0	0	0	0	3	0	2.54	39.36	KM893376-98
128	Spain	Spa		Spain	73	65	0.996±0.003	0.023±0.004	70	0	0	2	0	1	0	-3.23	40.04	AJ317625; AJ317670-3; AJ317679; AJ317703-4;AJ317705-7; AJ317709-12;EF618357-414
Note: N, sample sizes; Hd, haplotype diversity; ND, nucleotide diversity; A-F, Lineage A-F

## Sheet: TableS2
TableS2 Genetic variance among breeds and continental regions
AMOVA regions/breeds	d.f	% of variation	P value
Among regions	7	7.63	<0.0001
Among breeds within regions	128	16.68	<0.0001
Within breeds	4189	75.68	<0.0001

## Sheet: TableS3
TableS3 Estimation of demographic parameters from mitochondria lineages of goat
Hap	τ(95% CI)	ka(95% CI)	Tajima's D test(p-value)	Fu's FS test(p-value)	Demographic expansion
					SSD (p-value)	Raggedness index(p-value)
A	8.159（6.746-13.396）	7.554(6.246-12.400)	-1.974(0.000)	-25.090(0.000)	0.009(0.310)	0.003(0.494)
B1	3.189（1.255-4.643）	2.953(1.162-4.299)	-2.050(0.001)	-24.842(0.001)	0.034(0.061)	0.098(0.035)
B2	0.738（0.482-5.748）	0.683(0.446-5.322)	-1.571(0.034)	-10.081(0.001)	0.149(0.200)	0.046(0.973)
C	5.851（3.548-7.045）	5.418(3.285-6.523)	-1.398( 0.047)	-10.821(0.003)	0.023(0.150)	0.033(0.038)
D	5.718（2.792-17.902）	5.295(2.587-1.656)	-1.473(0.050)	-5.099(0.041)	0.023(0.127)	0.005(0.844)
G	3.902（1.675-13.708）	3.613(1551-1.269)	-1.824(0.013)	-7.692(0.043)	0.007(0.382)	0.004(0.972)
Note: τ= 2ut, u is the mutation rate for the haplotypes, t is the time in generations; ka, rough estimation of Expansion time; CI, 95% confidence interval; SSD, the sum of square deviations (SSD) between the observed; and the expected mismatch;

## Sheet: TableS4
TableS4 Estimation of demographic parameters from mitochondria lineageA of goat in seven regions
Lineage A	τ(95% CI)	ka(95% CI)	Tajima's D test(p-value)	Fu's FS test(p-value)	Demographic expansion
					SSD (p-value)	Raggedness index(p-value)
Northern China	9.969(7.596-11.431)	9.221（7.029-10.574)	-1.699( 0.011)	-24.099 (0.000)	0.003(0.110)	0.006(0.272)
Qinghai-Tibet	9.156(7.718-9.689)	8.469（7.139-8.962)	-1.331（0.067）	-24.518（0.000）	0.002（0.058）	0.007（0.114）
South China	11.466（8.312-15.837)	10.606（7.689-14.650)	-1.302（0.059）	-23.818（0.005）	0.009 0.941）	0.002（0.991）
Southwest Asia	4.679（2.708-16.492）	4.328（2.505-15.255)	-1.998（0.003）	-23.437（0.016）	0.021（0.177）	0.003（0.293）
Africa	5.382（3.089-14.386）	4.979（2.858-13.307)	-1.914（0.003）	-23.592（0.014）	0.020 （0.083）	0.004（0.573）
Europe	10.109（7.378-11.806）	9.351（6.825-10.921)	-1.839（0.004）	-23.554（0.006）	0.002（0.343）	0.004（0.740）
Middle East	9.314(8.550-9.677)	8.615（7.909-8.951)	-2.068(0.000)	-24.109(0.001)	0.001 (0.463)	0.005(0.467)
Note: τ= 2ut, u is the mutation rate for the haplotypes, t is the time in generations; ka, rough estimation of Expansion time; CI, 95% confidence interval; SSD, the sum of square deviations (SSD) between the observed; and the expected mismatch;

## Sheet: TableS5
TableS5 Breed information of each sequences
Countries	ID	Breed
Iran	EF617863	indeterminate
Iran	EF617864	indeterminate
Iran	EF617865	Morghoz
Iran	EF617866	indeterminate
Iran	EF617867	indeterminate
Iran	EF617868	Morghoz
Iran	EF617869	indeterminate
Iran	EF617870	Morghoz
Iran	EF617871	Morghoz
Iran	EF617872	indeterminate
Iran	EF617873	Morghoz
Iran	EF617874	indeterminate
Iran	EF617875	Morghoz
Iran	EF617876	indeterminate
Iran	EF617877	indeterminate
Iran	EF617878	indeterminate
Iran	EF617879	indeterminate
Iran	EF617880	indeterminate
Iran	EF617881	indeterminate
Iran	EF617882	indeterminate
Iran	EF617883	indeterminate
Iran	EF617884	indeterminate
Iran	EF617885	indeterminate
Iran	EF617886	indeterminate
Iran	EF617887	indeterminate
Iran	EF617888	indeterminate
Iran	EF617889	indeterminate
Iran	EF617890	indeterminate
Iran	EF617891	indeterminate
Iran	EF617892	indeterminate
Iran	EF617893	indeterminate
Iran	EF617894	indeterminate
Iran	EF617895	indeterminate
Iran	EF617896	indeterminate
Iran	EF617897	indeterminate
Iran	EF617898	indeterminate
Iran	EF617899	indeterminate
Iran	EF617900	indeterminate
Iran	EF617901	indeterminate
Iran	EF617902	indeterminate
Iran	EF617903	indeterminate
Iran	EF617904	indeterminate
Iran	EF617905	indeterminate
Iran	EF617906	indeterminate
Iran	EF617907	indeterminate
Iran	EF617908	indeterminate
Iran	EF617909	indeterminate
Iran	EF617910	indeterminate
Iran	EF617911	indeterminate
Iran	EF617912	indeterminate
Iran	EF617913	indeterminate
Iran	EF617914	indeterminate
Iran	EF617915	indeterminate
Iran	EF617916	indeterminate
Iran	EF617917	indeterminate
Iran	EF617918	indeterminate
Iran	EF617919	indeterminate
Iran	EF617920	indeterminate
Iran	EF617921	indeterminate
Iran	EF617922	indeterminate
Iran	EF617923	indeterminate
Iran	EF617924	indeterminate
Iran	EF617925	indeterminate
Iran	EF617926	indeterminate
Iran	EF617927	indeterminate
Iran	EF617928	indeterminate
Iran	EF617929	indeterminate
Iran	EF617930	indeterminate
Iran	EF617931	indeterminate
Iran	EF617932	indeterminate
Iran	EF617933	indeterminate
Iran	EF617934	indeterminate
Iran	EF617935	indeterminate
Iran	EF617936	indeterminate
Iran	EF617937	indeterminate
Iran	EF617938	indeterminate
Iran	EF617939	indeterminate
Iran	EF617940	indeterminate
Iran	EF617941	indeterminate
Iran	EF617942	indeterminate
Iran	EF617943	indeterminate
Iran	EF617944	indeterminate
Iran	EF617945	indeterminate
Iran	EF617946	indeterminate
Iran	EF617947	indeterminate
Iran	EF617948	indeterminate
Iran	EF617949	indeterminate
Iran	EF617950	indeterminate
Iran	EF617951	indeterminate
Iran	EF617952	indeterminate
Iran	EF617953	indeterminate
Iran	EF617954	indeterminate
Iran	EF617955	indeterminate
Iran	EF617956	indeterminate
Iran	EF617957	indeterminate
Iran	EF617958	indeterminate
Iran	EF617959	indeterminate
Iran	EF617960	indeterminate
Iran	EF617961	indeterminate
Iran	EF617962	indeterminate
Iran	EF617963	indeterminate
Iran	EF617964	indeterminate
Iran	EF617965	indeterminate
Iran	EF617966	indeterminate
Iran	EF617967	indeterminate
Iran	EF617968	indeterminate
Iran	EF617969	indeterminate
Iran	EF617970	indeterminate
Iran	EF617971	indeterminate
Iran	EF617972	indeterminate
Iran	EF617973	indeterminate
Iran	EF617974	indeterminate
Iran	EF617975	Kurdi
Iran	EF617976	Kurdi
Iran	EF617977	Kurdi
Iran	EF617978	Kurdi
Iran	EF617979	Kurdi
Iran	EF617980	Kurdi
Iran	EF617981	Kurdi
Iran	EF617982	Kurdi
Iran	EF617983	Kurdi
Iran	EF617984	Kurdi
Iran	EF617985	Kurdi
Iran	EF617986	Kurdi
Iran	EF617987	Kurdi
Iran	EF617988	Kurdi
Iran	EF617989	Kurdi
Iran	EF617990	Kurdi
Iran	EF617991	Kurdi
Iran	EF617992	Kurdi
Iran	EF617993	Kurdi
Iran	EF617994	Kurdi
Iran	EF617995	Kurdi
Iran	EF617996	Kurdi
Iran	EF617997	Kurdi
Iran	EF617998	Kurdi
Iran	EF617999	Kurdi
Iran	EF618000	Kurdi
Iran	EF618001	Kurdi
Iran	EF618002	Kurdi
Iran	EF618003	Kurdi
Iran	EF618004	Kurdi
Iran	EF618005	Kurdi
Iran	EF618006	Kurdi
Iran	EF618007	Kurdi
Iran	EF618008	indeterminate
Iran	EF618009	indeterminate
Iran	EF618010	indeterminate
Iran	EF618011	indeterminate
Iran	EF618012	indeterminate
Iran	EF618013	indeterminate
Iran	EF618014	indeterminate
Iran	EF618015	indeterminate
Iran	EF618016	indeterminate
Iran	EF618017	Raini
Iran	EF618018	Raini
Iran	EF618019	Raini
Iran	EF618020	Raini
Iran	EF618021	Raini
Iran	EF618022	Raini
Iran	EF618023	Raini
Iran	EF618024	Raini
Iran	EF618025	Raini
Iran	EF618026	Raini
Iran	EF618027	Raini
Iran	EF618028	Raini
Iran	EF618029	Raini
Iran	EF618030	Raini
Iran	EF618031	Raini
Iran	EF618032	Raini
Iran	EF618033	Raini
Iran	EF618034	Raini
Iran	EF618035	Raini
Iran	EF618036	Raini
Iran	EF618037	Raini
Iran	EF618038	Raini
Iran	EF618039	Raini
Iran	EF618040	Raini
Iran	EF618041	Raini
Iran	EF618042	Raini
Iran	EF618043	Raini
Iran	EF618044	Raini
Iran	EF618045	Raini
Iran	EF618046	Raini
Iran	EF618047	Raini
Iran	EF618048	Raini
Iran	EF618049	Raini
Iran	EF618050	Raini
Iran	EF618051	Raini
Iran	EF618052	Raini
Iran	EF618053	Raini
Iran	EF618054	Raini
Iran	EF618055	Raini
Iran	EF618056	Raini
Iran	EF618057	indeterminate
Iran	EF618058	indeterminate
Iran	EF618059	indeterminate
Iran	EF618060	indeterminate
Iran	EF618061	indeterminate
Iran	EF618062	indeterminate
Iran	EF618063	indeterminate
Iran	EF618064	indeterminate
Iran	EF618065	indeterminate
Iran	EF618066	indeterminate
Iran	EF618067	indeterminate
Iran	EF618068	Morghoz
Iran	EF618069	Morghoz
Iran	EF618070	indeterminate
Iran	EF618071	indeterminate
Iran	EF618072	indeterminate
Iran	EF618073	indeterminate
Iran	EF618074	indeterminate
Iran	EF618075	indeterminate
Iran	EF618076	indeterminate
Iran	EF618077	indeterminate
Iran	EF618078	indeterminate
Iran	EF618079	Kurdi
Iran	EF618080	indeterminate
Iran	EF618081	indeterminate
Iran	EF618082	indeterminate
Iran	EF618083	indeterminate
Iran	EF618084	indeterminate
Kuwait	KY815144	Aardi
Kuwait	KY815145	Aardi
Kuwait	KY815146	Aardi
Kuwait	KY815147	Aardi
Kuwait	KY815148	Aardi
Kuwait	KY815149	Aardi
Kuwait	KY815150	Aardi
Kuwait	KY815151	Aardi
Kuwait	KY815152	Aardi
Kuwait	KY815153	Aardi
Palestine	KY815184	Baladi
Palestine	KY815185	Baladi
Palestine	KY815186	Baladi
Palestine	KY815187	Baladi
Palestine	KY815188	Baladi
Palestine	KY815189	Baladi
Palestine	KY815190	Baladi
Palestine	KY815191	Baladi
Palestine	KY815192	Baladi
Iraq	AJ317762	Iraq Mountain
Iraq	AJ317763	Iraq Mountain
Iraq	AJ317764	Iraq Mountain
Iraq	AJ317765	Iraq Mountain
Iraq	AJ317766	Iraq Mountain
Iraq	AJ317767	Iraq Mountain
Iraq	AJ317768	Iraq Mountain
Iraq	KY815124	Arabe
Iraq	KY815125	Arabe
Iraq	KY815126	Arabe
Iraq	KY815127	Arabe
Iraq	KY815128	Arabe
Iraq	KY815129	Arabe
Iraq	KY815130	Arabe
Iraq	KY815131	Arabe
Iraq	KY815132	Arabe
Iraq	KY815133	Arabe
Jordan	AJ317769	Jordan Mountain
Jordan	AJ317770	Jordan Mountain
Jordan	AJ317771	Jordan Mountain
Jordan	AJ317772	Jordan Mountain
Jordan	AJ317773	Jordan Mountain
Jordan	EF618191	Baladi
Jordan	EF618192	Baladi
Jordan	EF618193	Baladi
Jordan	EF618194	Baladi
Jordan	EF618195	Baladi
Jordan	EF618196	Baladi
Jordan	EF618197	Baladi
Jordan	EF618198	Baladi
Jordan	EF618199	Baladi
Jordan	EF618200	Baladi
Jordan	EF618201	Baladi
Jordan	EF618202	Baladi
Jordan	EF618203	Baladi
Jordan	EF618204	Baladi
Jordan	KY815134	Black Jordan
Jordan	KY815135	Black Jordan
Jordan	KY815136	Black Jordan
Jordan	KY815137	Black Jordan
Jordan	KY815138	Black Jordan
Jordan	KY815139	Black Jordan
Jordan	KY815140	Black Jordan
Jordan	KY815141	Black Jordan
Jordan	KY815142	Black Jordan
Jordan	KY815143	Black Jordan
Pakistan	AJ317533	Desi
Pakistan	AJ317539	Gojai
Pakistan	AJ317554	Nachi
Pakistan	AJ317555	Nachi
Pakistan	AJ317557	Nachi
Pakistan	AJ317558	Naqsuk
Pakistan	AJ317559	Piamiri cashmere
Pakistan	AJ317563	Teddy
Pakistan	AJ317564	Teddy
Pakistan	AJ317565	Teddy
Pakistan	AJ317826	Beetal
Pakistan	AJ317845	Beetal
Pakistan	AJ317846	Beetal
Pakistan	AJ317847	Beetal
Pakistan	AJ317848	Beetal
Pakistan	AJ317849	Beetal
Pakistan	AJ317850	Beetal
Pakistan	AJ317861	Dera Din
Pakistan	AJ317862	Dera Din
Pakistan	AJ317863	Dera Din
Pakistan	AB110552	Tapri
Pakistan	AB110553	Tapri
Pakistan	AB110554	Teddy
Pakistan	AB110555	Teddy
Pakistan	AB110556	Teddy
Pakistan	AB110557	Patri
Pakistan	AB110558	Patri
Pakistan	AB110559	Patri
Pakistan	AB110560	Pak Angora
Pakistan	AB110561	Pak Angora
Pakistan	AB110562	Pak Angora
Pakistan	AB110563	Pak Angora
Pakistan	AB110564	Nachi
Pakistan	AB110565	Nachi
Pakistan	AB110566	Nachi
Pakistan	AB110567	Lehri
Pakistan	AB110568	Lehri
Pakistan	AB110569	Lehri
Pakistan	AB110570	Long Hairy
Pakistan	AB110571	Long Hairy
Pakistan	AB110572	Kohistani
Pakistan	AB110573	Kohistani
Pakistan	AB110574	Kohistani
Pakistan	AB110575	Khurawsani
Pakistan	AB110576	Khurawsani
Pakistan	AB110577	Khurawsani
Pakistan	AB110578	Khurawsani
Pakistan	AB110579	Kamori
Pakistan	AB110580	Dera Din Panah
Pakistan	AB110581	Dera Din Panah
Pakistan	AB110582	Dera Din Panah
Pakistan	AB110583	Barbari
Pakistan	AB110584	Barbari
Pakistan	AB110585	Beetal
Pakistan	AB110586	Beetal
Pakistan	AB110587	Beetal
Pakistan	AB110588	Beetal
Pakistan	AB110589	Tapri
Pakistan	EF618253	Beetal
Pakistan	EF618254	Dera Dinpanah
Pakistan	EF618255	Dera Dinpanah
Pakistan	EF618256	Nachi
Pakistan	EF618257	Beetal
Pakistan	EF618258	Nachi
Pakistan	EF618259	Nachi
Pakistan	EF618260	Teddy
Pakistan	EF618261	Teddy
Pakistan	EF618262	Teddy
Pakistan	EF618263	Teddy
Yemen	KY399126	Tohami
Yemen	KY399127	Tohami
Yemen	KY399128	Tohami
Yemen	KY399129	Tohami
Yemen	KY399130	Tohami
Yemen	KY399131	Tohami
Yemen	KY399132	Tohami
Yemen	KY399133	Tohami
Yemen	KY399134	Tohami
Omani	KY399058	Batinah
Omani	KY399059	Batinah
Omani	KY399060	Batinah
Omani	KY399061	Batinah
Omani	KY399062	Batinah
Omani	KY399063	Batinah
Omani	KY399064	Batinah
Omani	KY399065	Batinah
Omani	KY399066	Batinah
Omani	KY399067	Batinah
Omani	KY399068	Batinah
Omani	KY399069	Batinah
Omani	KY399070	Dhofar
Omani	KY399071	Dhofar
Omani	KY399072	Dhofar
Omani	KY399073	Dhofar
Omani	KY399074	Dhofar
Omani	KY399075	Dhofar
Omani	KY399076	Dhofar
Omani	KY399077	Dhofar
Omani	KY399078	Dhofar
Omani	KY399079	Dhofar
Omani	KY399080	Dhofar
Omani	KY399081	Dhofar
Omani	KY399082	Jabal Akhdar
Omani	KY399083	Jabal Akhdar
Omani	KY399084	Jabal Akhdar
Omani	KY399085	Jabal Akhdar
Omani	KY399086	Jabal Akhdar
Omani	KY399087	Jabal Akhdar
Omani	KY399088	Jabal Akhdar
Omani	KY399089	Jabal Akhdar
Omani	KY399090	Jabal Akhdar
Omani	KY399091	Jabal Akhdar
Omani	KY399092	Jabal Akhdar
Omani	KY399093	Jabal Akhdar
Omani	KY399094	Jabal Akhdar
Omani	KY399095	Jabal Akhdar
Omani	KY399096	Jabal Akhdar
Omani	KY399097	Jabal Akhdar
Omani	KY399098	Jabal Akhdar
Omani	KY399099	Jabal Akhdar
Omani	KY399100	Jabal Akhdar
Omani	KY399101	Musandam
Omani	KY399102	Musandam
Omani	KY399103	Musandam
Omani	KY399104	Musandam
Omani	KY399105	Musandam
Omani	KY399106	Musandam
Omani	KY399107	Musandam
Omani	KY399108	Musandam
Omani	KY399109	Musandam
Omani	KY399110	Musandam
Omani	KY399111	Musandam
Omani	KY399112	Musandam
Omani	KY399113	Ash Sharqiyah
Omani	KY399114	Ash Sharqiyah
Omani	KY399115	Ash Sharqiyah
Omani	KY399116	Ash Sharqiyah
Omani	KY399117	Ash Sharqiyah
Omani	KY399118	Ash Sharqiyah
Omani	KY399119	Ash Sharqiyah
Omani	KY399120	Ash Sharqiyah
Omani	KY399121	Ash Sharqiyah
Omani	KY399122	Ash Sharqiyah
Omani	KY399123	Ash Sharqiyah
Omani	KY399124	Ash Sharqiyah
Omani	KY399125	Ash Sharqiyah
Omani	KY449044	Ash Sharqiyah
United Arab Emirates	KY815225	Ramli
United Arab Emirates	KY815226	Ramli
United Arab Emirates	KY815227	Ramli
United Arab Emirates	KY815228	Ramli
United Arab Emirates	KY815229	Ramli
United Arab Emirates	KY815230	Ramli
United Arab Emirates	KY815231	Ramli
Saudi Arabia	AJ317752	Black Bedouin
Saudi Arabia	AJ317753	Black Bedouin
Saudi Arabia	AJ317754	Black Bedouin
Saudi Arabia	AJ317755	Black Bedouin
Saudi Arabia	AJ317756	Black Bedouin
Saudi Arabia	AJ317757	Black Bedouin
Saudi Arabia	AJ317758	Black Bedouin
Saudi Arabia	AJ317759	Black Bedouin
Saudi Arabia	EF618309	Beeshi
Saudi Arabia	EF618310	Beeshi
Saudi Arabia	EF618311	Beeshi
Saudi Arabia	EF618312	Beeshi
Saudi Arabia	EF618313	Beeshi
Saudi Arabia	EF618314	Beeshi
Saudi Arabia	EF618315	Beeshi
Saudi Arabia	EF618316	Beeshi
Saudi Arabia	EF618317	Beeshi
Saudi Arabia	EF618318	Beeshi
Saudi Arabia	EF618319	Beeshi
Saudi Arabia	EF618320	Beeshi
Saudi Arabia	EF618321	Beeshi
Saudi Arabia	EF618322	Beeshi
Saudi Arabia	EF618323	Beeshi
Saudi Arabia	EF618324	Beeshi
Saudi Arabia	EF618325	Beeshi
Saudi Arabia	EF618326	Beeshi
Saudi Arabia	EF618327	Beeshi
Saudi Arabia	EF618328	Beeshi
Saudi Arabia	EF618329	Beeshi
Saudi Arabia	EF618330	Beeshi
Saudi Arabia	EF618331	Najrani
Saudi Arabia	EF618332	Najrani
Saudi Arabia	EF618333	Najrani
Saudi Arabia	EF618334	Najrani
Saudi Arabia	EF618335	Najrani
Saudi Arabia	EF618336	Najrani
Saudi Arabia	EF618337	Najrani
Saudi Arabia	EF618338	Najrani
Saudi Arabia	EF618339	Najrani
Saudi Arabia	EF618340	Najrani
Saudi Arabia	EF618341	Najrani
Saudi Arabia	EF618342	Najrani
Saudi Arabia	EF618343	Najrani
Saudi Arabia	EF618344	Najrani
Saudi Arabia	EF618345	Najrani
Saudi Arabia	KY815193	Aardi
Saudi Arabia	KY815194	Aardi
Saudi Arabia	KY815195	Aardi
Saudi Arabia	KY815196	Aardi
Saudi Arabia	KY815197	Aardi
Saudi Arabia	KY815198	Aardi
Saudi Arabia	KY815199	Aardi
Saudi Arabia	KY815200	Aardi
Saudi Arabia	KY815201	Aardi
Lebanon	KY815154	Baladi
Lebanon	KY815155	Baladi
Lebanon	KY815156	Baladi
Lebanon	KY815157	Baladi
Lebanon	KY815158	Baladi
Lebanon	KY815159	Baladi
Lebanon	KY815160	Baladi
Lebanon	KY815161	Baladi
Syria	AJ317760	Damascus
Syria	AJ317761	Damascus
Syria	KY815218	Shami
Syria	KY815219	Shami
Syria	KY815220	Shami
Syria	KY815221	Shami
Syria	KY815222	Shami
Syria	KY815223	Shami
Syria	KY815224	Shami
Turkey	AJ317736	Anatolian black
Turkey	AJ317737	Anatolian black
Turkey	AJ317738	Anatolian black
Turkey	AJ317739	Anatolian black
Turkey	AJ317740	Anatolian black
Turkey	AJ317741	Anatolian black
Turkey	AJ317742	Anatolian black
Turkey	AJ317743	Anatolian black
Turkey	AJ317744	Angora
Turkey	AJ317745	Angora
Turkey	AJ317746	Angora
Turkey	AJ317747	Angora
Turkey	AJ317748	Angora
Turkey	AJ317749	Angora
Turkey	AJ317750	Angora
Turkey	AJ317751	Angora
Turkey	AJ317842	Angora
Turkey	AJ317843	Angora
Turkey	EF618492	Abaza
Turkey	EF618493	Abaza
Turkey	EF618494	Abaza
Turkey	EF618495	Abaza
Turkey	EF618496	Abaza
Turkey	EF618497	Abaza
Turkey	EF618498	Gurcu
Turkey	EF618499	Gurcu
Turkey	EF618500	Gurcu
Turkey	EF618501	Gurcu
Turkey	EF618502	Gurcu
Turkey	EF618503	Gurcu
Turkey	EF618504	Gurcu
Turkey	EF618505	Hair
Turkey	EF618506	Hair
Turkey	EF618507	Abaza
Turkey	EF618508	Abaza
Turkey	EF618509	Abaza
Turkey	EF618510	Abaza
Turkey	EF618511	Abaza
Turkey	EF618512	Abaza
Turkey	EF618513	Abaza
Turkey	EF618514	Abaza
Turkey	EF618515	Angora goat
Turkey	EF618516	Angora goat
Turkey	EF618517	Angora goat
Turkey	EF618518	Angora goat
Turkey	EF618519	Angora goat
Turkey	EF618520	Angora goat
Turkey	EF618521	Angora goat
Turkey	EF618522	Angora goat
Turkey	EF618523	Gurcu
Turkey	EF618524	Gurcu
Turkey	EF618525	Gurcu
Turkey	EF618526	Gurcu
Turkey	EF618527	Hair
Turkey	EF618528	Hair
Turkey	EF618529	Hair
Turkey	EF618530	Hair
Turkey	EF618531	Hair
Turkey	EF618532	Hair
Turkey	EF618533	Hair
Turkey	EF618534	Hair
Turkey	EF618535	Gurcu
Turkey	EF618536	Gurcu
Turkey	EF618537	Gurcu
Turkey	EF618538	Gurcu
Turkey	EF618539	Gurcu
Turkey	KC574086	Anatolian Black
Turkey	KC574087	Anatolian Black
Turkey	KC574088	Anatolian Black
Turkey	KC574089	Anatolian Black
Turkey	KC574090	Anatolian Black
Turkey	KC574091	Anatolian Black
Turkey	KC574092	Anatolian Black
Turkey	KC574093	Anatolian Black
Turkey	KC574094	Anatolian Black
Turkey	KC574095	Anatolian Black
Turkey	KC574096	Anatolian Black
Turkey	KC574097	Anatolian Black
Turkey	KC574098	Anatolian Black
Turkey	KC574099	Anatolian Black
Turkey	KC574100	Anatolian Black
Turkey	KC574101	Anatolian Black
Turkey	KC574102	Anatolian Black
Turkey	KC574103	Anatolian Black
Turkey	KC574104	Anatolian Black
Turkey	KC574105	Anatolian Black
Turkey	KC574106	Anatolian Black
Turkey	KC574107	Anatolian Black
Turkey	KC574108	Anatolian Black
Turkey	KC574109	Anatolian Black
Turkey	KC574110	Anatolian Black
Turkey	KC574111	Anatolian Black
Turkey	KC574112	Anatolian Black
Turkey	KC574113	Anatolian Black
Turkey	KC574114	Anatolian Black
Turkey	KC574115	Anatolian Black
Turkey	KC574116	Anatolian Black
Turkey	KC574117	Anatolian Black
Turkey	KC574118	Anatolian Black
Turkey	KC574119	Anatolian Black
Turkey	KC574120	Anatolian Black
Turkey	KC574121	Anatolian Black
Turkey	KC574122	Anatolian Black
Turkey	KC574123	Anatolian Black
Turkey	KC574124	Anatolian Black
Turkey	KC574125	Anatolian Black
Turkey	KC574126	Anatolian Black
Turkey	KC574127	Anatolian Black
Turkey	KC574128	Anatolian Black
Turkey	KC574129	Anatolian Black
Turkey	KC574130	Anatolian Black
Turkey	KC574131	Anatolian Black
Turkey	KC574132	Anatolian Black
Turkey	KC574133	Anatolian Black
Turkey	KC574134	Anatolian Black
Turkey	KC574135	Anatolian Black
Turkey	KC574136	Anatolian Black
Turkey	KC574137	Anatolian Black
Turkey	KC574138	Anatolian Black
Turkey	KC574139	Anatolian Black
Turkey	KC574140	Anatolian Black
Turkey	KC574141	Anatolian Black
Turkey	KC574142	Anatolian Black
Turkey	KC574143	Anatolian Black
Turkey	KC574144	Anatolian Black
Turkey	KC574145	Anatolian Black
Turkey	KC574146	Anatolian Black
Turkey	KC574147	Anatolian Black
Turkey	KC574148	Anatolian Black
Turkey	KC574149	Anatolian Black
Turkey	KC574150	Anatolian Black
Turkey	KC574151	Anatolian Black
Turkey	KC574152	Anatolian Black
Turkey	KC574153	Anatolian Black
Turkey	KC574154	Anatolian Black
Turkey	KC574155	Anatolian Black
Turkey	KC574156	Anatolian Black
Turkey	KC574157	Anatolian Black
Turkey	KC574158	Anatolian Black
Turkey	KC574159	Anatolian Black
Turkey	KC574160	Anatolian Black
Turkey	KC574161	Anatolian Black
Turkey	KC574162	Anatolian Black
Turkey	KC574163	Anatolian Black
Turkey	KC574164	Anatolian Black
Turkey	KC574165	Anatolian Black
Turkey	KC574166	Anatolian Black
Turkey	KC574167	Anatolian Black
Turkey	KC574168	Anatolian Black
Turkey	KC574169	Anatolian Black
Turkey	KC574170	Anatolian Black
Turkey	KC574171	Anatolian Black
Turkey	KC574172	Anatolian Black
Turkey	KC574173	Anatolian Black
Turkey	KC574174	Anatolian Black
Turkey	KC574175	Anatolian Black
Turkey	KC574176	Anatolian Black
Turkey	KC574177	Anatolian Black
Turkey	KC574178	Anatolian Black
Turkey	KC574179	Anatolian Black
Turkey	KC574180	Anatolian Black
Turkey	KC574181	Anatolian Black
Turkey	KC574182	Anatolian Black
Turkey	KC574183	Anatolian Black
Turkey	KC574184	Anatolian Black
Turkey	KC574185	Kilis
Turkey	KC574186	Kilis
Turkey	KC574187	Kilis
Turkey	KC574188	Kilis
Turkey	KC574189	Kilis
Turkey	KC574190	Kilis
Turkey	KC574191	Kilis
Turkey	KC574192	Kilis
Turkey	KC574193	Kilis
Turkey	KC574194	Kilis
Turkey	KC574195	Kilis
Turkey	KC574196	Kilis
Turkey	KC574197	Kilis
Turkey	KC574198	Kilis
Turkey	KC574199	Kilis
Turkey	KC574200	Kilis
Turkey	KC574201	Kilis
Turkey	KC574202	Kilis
Turkey	KC574203	Kilis
Turkey	KC574204	Kilis
Turkey	KC574205	Kilis
Turkey	KC574206	Kilis
Turkey	KC574207	Kilis
Turkey	KC574208	Kilis
Turkey	KC574209	Kilis
Turkey	KC574210	Kilis
Turkey	KC574211	Kilis
Turkey	KC574212	Kilis
Turkey	KC574213	Kilis
Turkey	KC574214	Kilis
Turkey	KC574215	Kilis
Turkey	KC574216	Kilis
Turkey	KC574217	Kilis
Turkey	KC574218	Kilis
Turkey	KC574219	Kilis
Turkey	KC574220	Kilis
Turkey	KC574221	Kilis
Turkey	KC574222	Kilis
Turkey	KC574223	Kilis
Turkey	KC574224	Kilis
Turkey	KC574225	Kilis
Turkey	KC574226	Kilis
Turkey	KC574227	Kilis
Turkey	KC574228	Kilis
Turkey	KC574229	Kilis
Turkey	KC574230	Kilis
Turkey	KC574231	Kilis
Turkey	KC574232	Kilis
Turkey	KC574233	Kilis
Turkey	KC574234	Kilis
Turkey	KC574235	Kilis
Turkey	KC574236	Kilis
Turkey	KC574237	Kilis
Turkey	KC574238	Kilis
Turkey	KC574239	Kilis
Turkey	KC574240	Kilis
Turkey	KC574241	Kilis
Turkey	KC574242	Kilis
Turkey	KC574243	Kilis
Turkey	KC574244	Kilis
Turkey	KC574245	Kilis
Turkey	KC574246	Kilis
Turkey	KC574247	Kilis
Turkey	KC574248	Kilis
Turkey	KC574249	Kilis
Turkey	KC574250	Kilis
Turkey	KC574251	Kilis
Turkey	KC574252	Kilis
Turkey	KC574253	Kilis
Turkey	KC574254	Kilis
Turkey	KC574255	Kilis
Turkey	KC574256	Kilis
Turkey	KC574257	Kilis
Turkey	KC574258	Kilis
Turkey	KC574259	Kilis
Turkey	KC574260	Kilis
Turkey	KC574261	Kilis
Turkey	KC574262	Kilis
Turkey	KC574263	Kilis
Turkey	KC574264	Kilis
Turkey	KC574265	Kilis
Turkey	KC574266	Kilis
Turkey	KC574267	Kilis
Turkey	KC574268	Kilis
Turkey	KC574269	Kilis
Turkey	KC574270	Kilis
Turkey	KC574271	Kilis
Turkey	KC574272	Kilis
Turkey	KC574273	Kilis
Turkey	KC574274	Kilis
Turkey	KC574275	Kilis
Turkey	KC574276	Kilis
Turkey	KC574277	Kilis
Turkey	KC574278	Kilis
Turkey	KC574279	Kilis
Turkey	KC574280	Kilis
Turkey	KC574281	Kilis
Turkey	KC574282	Kilis
Turkey	KC574283	Kilis
Turkey	KC574284	Kilis
Turkey	KC574285	Angora goat
Turkey	KC574286	Angora goat
Turkey	KC574287	Angora goat
Turkey	KC574288	Angora goat
Turkey	KC574289	Angora goat
Turkey	KC574290	Angora goat
Turkey	KC574291	Angora goat
Turkey	KC574292	Angora goat
Turkey	KC574293	Angora goat
Turkey	KC574294	Angora goat
Turkey	KC574295	Angora goat
Turkey	KC574296	Angora goat
Turkey	KC574297	Angora goat
Turkey	KC574298	Angora goat
Turkey	KC574299	Angora goat
Turkey	KC574300	Angora goat
Turkey	KC574301	Angora goat
Turkey	KC574302	Angora goat
Turkey	KC574303	Angora goat
Turkey	KC574304	Angora goat
Turkey	KC574305	Angora goat
Turkey	KC574306	Angora goat
Turkey	KC574307	Angora goat
Turkey	KC574308	Angora goat
Turkey	KC574309	Angora goat
Turkey	KC574310	Angora goat
Turkey	KC574311	Angora goat
Turkey	KC574312	Angora goat
Turkey	KC574313	Angora goat
Turkey	KC574314	Angora goat
Turkey	KC574315	Angora goat
Turkey	KC574316	Angora goat
Turkey	KC574317	Angora goat
Turkey	KC574318	Angora goat
Turkey	KC574319	Angora goat
Turkey	KC574320	Angora goat
Turkey	KC574321	Angora goat
Turkey	KC574322	Angora goat
Turkey	KC574323	Angora goat
Turkey	KC574324	Angora goat
Turkey	KC574325	Angora goat
Turkey	KC574326	Angora goat
Turkey	KC574327	Angora goat
Turkey	KC574328	Angora goat
Turkey	KC574329	Angora goat
Turkey	KC574330	Angora goat
Turkey	KC574331	Angora goat
Turkey	KC574332	Angora goat
Turkey	KC574333	Angora goat
Turkey	KC574334	Angora goat
Turkey	KC574335	Angora goat
Turkey	KC574336	Angora goat
Turkey	KC574337	Angora goat
Turkey	KC574338	Angora goat
Turkey	KC574339	Angora goat
Turkey	KC574340	Angora goat
Turkey	KC574341	Angora goat
Turkey	KC574342	Angora goat
Turkey	KC574343	Angora goat
Turkey	KC574344	Angora goat
Turkey	KC574345	Angora goat
Turkey	KC574346	Angora goat
Turkey	KC574347	Angora goat
Turkey	KC574348	Angora goat
Turkey	KC574349	Angora goat
Turkey	KC574350	Angora goat
Turkey	KC574351	Angora goat
Turkey	KC574352	Angora goat
Turkey	KC574353	Angora goat
Turkey	KC574354	Angora goat
Turkey	KC574355	Angora goat
Turkey	KC574356	Angora goat
Turkey	KC574357	Angora goat
Turkey	KC574358	Angora goat
Turkey	KC574359	Angora goat
Turkey	KC574360	Angora goat
Turkey	KC574361	Angora goat
Turkey	KC574362	Angora goat
Turkey	KC574363	Angora goat
Turkey	KC574364	Angora goat
Turkey	KC574365	Angora goat
Turkey	KC574366	Angora goat
Turkey	KC574367	Angora goat
Turkey	KC574368	Angora goat
Turkey	KC574369	Angora goat
Turkey	KC574370	Angora goat
Turkey	KC574371	Angora goat
Turkey	KC574372	Angora goat
Turkey	KC574373	Angora goat
Turkey	KC574374	Angora goat
Turkey	KC574375	Angora goat
Turkey	KC574376	Angora goat
Turkey	KC574377	Angora goat
Turkey	KC574378	Angora goat
Turkey	KC574379	Angora goat
Turkey	KC574380	Angora goat
Azerbaijan	EF617702	Azeri
Azerbaijan	EF617703	Azeri
Azerbaijan	EF617704	Azeri
Azerbaijan	EF617705	Azeri
Azerbaijan	EF617706	Azeri
Dagestan	EF617708	Dagestani
Dagestan	EF617709	Dagestani
Bangladesh	AB750752	indeterminate
Bangladesh	AB750753	indeterminate
Bangladesh	AB750754	indeterminate
Bangladesh	AB750755	indeterminate
Bangladesh	AB750756	indeterminate
Bangladesh	AB750757	indeterminate
Bangladesh	AB750758	indeterminate
Bangladesh	AB750759	indeterminate
Bangladesh	AB750760	indeterminate
Bangladesh	AB750761	indeterminate
Bangladesh	AB750762	indeterminate
Bangladesh	AB750763	indeterminate
Bangladesh	AB750764	indeterminate
Bangladesh	AB750765	indeterminate
Bangladesh	AB750766	indeterminate
Bangladesh	AB750767	indeterminate
Bangladesh	AB750768	indeterminate
Bangladesh	AB750769	indeterminate
Bangladesh	AB750770	indeterminate
Bangladesh	AB750771	indeterminate
Bangladesh	AB750772	indeterminate
Bangladesh	AB750773	indeterminate
Bangladesh	AB750774	indeterminate
Bangladesh	AB750775	indeterminate
Bangladesh	AB750776	indeterminate
India	AJ317827	Barbari
India	AJ317856	Barbari
India	AJ317857	Barbari
India	AJ317540	Local
India	AJ317541	Local
India	AJ317830	Local
India	AJ317542	Jamnapari
India	AJ317543	Jamnapari
India	AJ317544	Jamnapari
India	AJ317560	Sirohi
India	AJ317561	Sirohi
India	AJ317562	Sirohi
India	AJ317571	Osmanabadi
India	AJ317572	Osmanabadi
India	AY155674	Barbari
India	AY155675	Barbari
India	AY155676	Barbari
India	AY155677	Barbari
India	AY155678	Barbari
India	AY155679	Barbari
India	AY155680	Barbari
India	AY155681	Barbari
India	AY155682	Barbari
India	AY155683	Barbari
India	AY155684	Barbari
India	AY155685	Barbari
India	AY155686	Barbari
India	AY155687	Barbari
India	AY155688	Barbari
India	AY155689	Barbari
India	AY155690	Barbari
India	AY155691	Barbari
India	AY155692	Barbari
India	AY155693	Barbari
India	AY155694	Barbari
India	AY155695	Barbari
India	AY155696	Barbari
India	AY155697	Barbari
India	AY155698	Barbari
India	AY155699	Barbari
India	AY155700	Barbari
India	AY155701	Barbari
India	AY155702	Barbari
India	AY155703	Barbari
India	AY155704	Barbari
India	AY155705	Barbari
India	AY155706	Barbari
India	AY155707	Barbari
India	AY155708	Barbari
India	AY155709	Barbari
India	AY155710	Barbari
India	AY155711	Barbari
India	AY155712	Barbari
India	AY155713	Barbari
India	AY155714	Barbari
India	AY155715	Barbari
India	AY155716	Black Bengal
India	AY155717	Black Bengal
India	AY155718	Black Bengal
India	AY155719	Black Bengal
India	AY155720	Black Bengal
India	AY155721	Black Bengal
India	AY155722	Black Bengal
India	AY155723	Black Bengal
India	AY155724	Black Bengal
India	AY155725	Black Bengal
India	AY155726	Black Bengal
India	AY155727	Black Bengal
India	AY155728	Black Bengal
India	AY155729	Black Bengal
India	AY155730	Black Bengal
India	AY155731	Black Bengal
India	AY155732	Black Bengal
India	AY155733	Black Bengal
India	AY155734	Black Bengal
India	AY155735	Black Bengal
India	AY155736	Black Bengal
India	AY155737	Black Bengal
India	AY155738	Black Bengal
India	AY155739	Black Bengal
India	AY155740	Black Bengal
India	AY155741	Black Bengal
India	AY155742	Black Bengal
India	AY155743	Black Bengal
India	AY155744	Black Bengal
India	AY155745	Black Bengal
India	AY155746	Black Bengal
India	AY155747	Black Bengal
India	AY155748	Black Bengal
India	AY155749	Black Bengal
India	AY155750	Black Bengal
India	AY155751	Black Bengal
India	AY155752	Black Bengal
India	AY155753	Black Bengal
India	AY155754	Black Bengal
India	AY155755	Black Bengal
India	AY155756	Black Bengal
India	AY155757	Black Bengal
India	AY155758	Black Bengal
India	AY155759	Black Bengal
India	AY155760	Black Bengal
India	AY155761	Black Bengal
India	AY155762	Black Bengal
India	AY155763	Black Bengal
India	AY155764	Black Bengal
India	AY155765	Black Bengal
India	AY155766	Jakharana
India	AY155767	Jakharana
India	AY155768	Jakharana
India	AY155769	Jakharana
India	AY155770	Jakharana
India	AY155771	Jakharana
India	AY155772	Jakharana
India	AY155773	Jakharana
India	AY155774	Jakharana
India	AY155775	Jakharana
India	AY155776	Jakharana
India	AY155777	Jakharana
India	AY155778	Jakharana
India	AY155779	Jakharana
India	AY155780	Jakharana
India	AY155781	Jakharana
India	AY155782	Jakharana
India	AY155783	Jakharana
India	AY155784	Jakharana
India	AY155785	Jakharana
India	AY155786	Jakharana
India	AY155787	Jakharana
India	AY155788	Jakharana
India	AY155789	Jakharana
India	AY155790	Jakharana
India	AY155791	Jakharana
India	AY155792	Jakharana
India	AY155793	Jakharana
India	AY155794	Jakharana
India	AY155795	Jakharana
India	AY155796	Jakharana
India	AY155797	Jakharana
India	AY155798	Jakharana
India	AY155799	Jakharana
India	AY155800	Jakharana
India	AY155801	Jakharana
India	AY155802	Jakharana
India	AY155803	Jakharana
India	AY155804	Jakharana
India	AY155805	Jakharana
India	AY155806	Jakharana
India	AY155807	Jakharana
India	AY155808	Jakharana
India	AY155809	Jakharana
India	AY155810	Jakharana
India	AY155811	Jakharana
India	AY155812	Jakharana
India	AY155813	Jakharana
India	AY155814	Jakharana
India	AY155815	Jakharana
India	AY155816	Jamunapari
India	AY155817	Jamunapari
India	AY155818	Jamunapari
India	AY155819	Jamunapari
India	AY155820	Jamunapari
India	AY155821	Jamunapari
India	AY155822	Jamunapari
India	AY155823	Jamunapari
India	AY155824	Jamunapari
India	AY155825	Jamunapari
India	AY155826	Jamunapari
India	AY155827	Jamunapari
India	AY155828	Jamunapari
India	AY155829	Jamunapari
India	AY155830	Jamunapari
India	AY155831	Jamunapari
India	AY155832	Jamunapari
India	AY155833	Jamunapari
India	AY155834	Jamunapari
India	AY155835	Jamunapari
India	AY155836	Jamunapari
India	AY155837	Jamunapari
India	AY155838	Jamunapari
India	AY155839	Jamunapari
India	AY155840	Jamunapari
India	AY155841	Jamunapari
India	AY155842	Jamunapari
India	AY155843	Jamunapari
India	AY155844	Jamunapari
India	AY155845	Jamunapari
India	AY155846	Jamunapari
India	AY155847	Jamunapari
India	AY155848	Jamunapari
India	AY155849	Jamunapari
India	AY155850	Jamunapari
India	AY155851	Jamunapari
India	AY155852	Jamunapari
India	AY155853	Jamunapari
India	AY155854	Jamunapari
India	AY155855	Jamunapari
India	AY155856	Jamunapari
India	AY155857	Jamunapari
India	AY155858	Jamunapari
India	AY155859	Jamunapari
India	AY155860	Jamunapari
India	AY155861	Jamunapari
India	AY155862	Jamunapari
India	AY155863	Jamunapari
India	AY155864	Jamunapari
India	AY155865	Jamunapari
India	AY155866	Kutchi
India	AY155867	Kutchi
India	AY155868	Kutchi
India	AY155869	Kutchi
India	AY155870	Kutchi
India	AY155871	Kutchi
India	AY155872	Kutchi
India	AY155873	Kutchi
India	AY155874	Kutchi
India	AY155875	Kutchi
India	AY155876	Local
India	AY155877	Local
India	AY155878	Local
India	AY155879	Local
India	AY155880	Local
India	AY155881	Local
India	AY155882	Local
India	AY155883	Marwari
India	AY155884	Marwari
India	AY155885	Marwari
India	AY155886	Marwari
India	AY155887	Marwari
India	AY155888	Marwari
India	AY155889	Marwari
India	AY155890	Marwari
India	AY155891	Marwari
India	AY155892	Marwari
India	AY155893	Marwari
India	AY155894	Marwari
India	AY155895	Marwari
India	AY155896	Marwari
India	AY155897	Marwari
India	AY155898	Marwari
India	AY155899	Marwari
India	AY155900	Marwari
India	AY155901	Marwari
India	AY155902	Marwari
India	AY155903	Marwari
India	AY155904	Marwari
India	AY155905	Marwari
India	AY155906	Marwari
India	AY155907	Marwari
India	AY155908	Marwari
India	AY155909	Marwari
India	AY155910	Marwari
India	AY155911	Marwari
India	AY155912	Marwari
India	AY155913	Osmanabadi
India	AY155914	Osmanabadi
India	AY155915	Osmanabadi
India	AY155916	Osmanabadi
India	AY155917	Osmanabadi
India	AY155918	Osmanabadi
India	AY155919	Osmanabadi
India	AY155920	Osmanabadi
India	AY155921	Osmanabadi
India	AY155922	Osmanabadi
India	AY155923	Osmanabadi
India	AY155924	Osmanabadi
India	AY155925	Osmanabadi
India	AY155926	Osmanabadi
India	AY155927	Osmanabadi
India	AY155928	Osmanabadi
India	AY155929	Pashmina
India	AY155930	Pashmina
India	AY155931	Pashmina
India	AY155932	Pashmina
India	AY155933	Pashmina
India	AY155934	Pashmina
India	AY155935	Pashmina
India	AY155936	Pashmina
India	AY155937	Pashmina
India	AY155938	Pashmina
India	AY155939	Pashmina
India	AY155940	Pashmina
India	AY155941	Pashmina
India	AY155942	Pashmina
India	AY155943	Pashmina
India	AY155944	Pashmina
India	AY155945	Pashmina
India	AY155946	Pashmina
India	AY155947	Pashmina
India	AY155948	Pashmina
India	AY155949	Pashmina
India	AY155950	Pashmina
India	AY155951	Pashmina
India	AY155952	Pashmina
India	AY155953	Pashmina
India	AY155954	Pashmina
India	AY155955	Pashmina
India	AY155956	Pashmina
India	AY155957	Pashmina
India	AY155958	Pashmina
India	AY155959	Pashmina
India	AY155960	Pashmina
India	AY155961	Pashmina
India	AY155962	Pashmina
India	AY155963	Pashmina
India	AY155964	Pashmina
India	AY155965	Pashmina
India	AY155966	Pashmina
India	AY155967	Pashmina
India	AY155968	Pashmina
India	AY155969	Sirohi
India	AY155970	Sirohi
India	AY155971	Sirohi
India	AY155972	Sirohi
India	AY155973	Sirohi
India	AY155974	Sirohi
India	AY155975	Sirohi
India	AY155976	Sirohi
India	AY155977	Sirohi
India	AY155978	Sirohi
India	AY155979	Sirohi
India	AY155980	Sirohi
India	AY155981	Sirohi
India	AY155982	Sirohi
India	AY155983	Sirohi
India	AY155984	Sirohi
India	AY155985	Sirohi
India	AY155986	Sirohi
India	AY155987	Sirohi
India	AY155988	Sirohi
India	AY155989	Sirohi
India	AY155990	Sirohi
India	AY155991	Sirohi
India	AY155992	Sirohi
India	AY155993	Sirohi
India	AY155994	Sirohi
India	AY155995	Sirohi
India	AY155996	Sirohi
India	AY155997	Sirohi
India	AY155998	Sirohi
India	AY155999	Sirohi
India	AY156000	Sirohi
India	AY156001	Sirohi
India	AY156002	Sirohi
India	AY156003	Sirohi
India	AY156004	Sirohi
India	AY156005	Sirohi
India	AY156006	Sirohi
India	AY156007	Sirohi
India	AY156008	Sirohi
India	AY156009	Sirohi
India	AY156010	Sirohi
India	AY156011	Sirohi
India	AY156012	Sirohi
India	AY156013	Sirohi
India	AY156014	Sirohi
India	AY156015	Sirohi
India	AY156016	Sirohi
India	AY156017	Sirohi
India	AY156018	Sirohi
India	AY156019	Sirohi
India	AY156020	Sirohi
India	AY156021	Sirohi
India	AY156022	Sirohi
India	AY156023	Sirohi
India	AY156024	Sirohi
India	AY156025	Sirohi
India	AY156026	Sirohi
India	AY156027	Sirohi
India	AY156028	Sirohi
India	AY156029	Sirohi
India	AY156030	Sirohi
India	AY156031	Sirohi
India	AY156032	Sirohi
India	AY156033	Sirohi
India	AY156034	Sirohi
India	AY156035	Sirohi
India	AY156036	Sirohi
India	AY156037	Sirohi
India	AY156038	Sirohi
India	AY156039	Sirohi
India	EF617856	Ragestan
India	EF617857	Ragestan
India	EF617858	Ragestan
India	EF617859	Ragestan
India	EF617860	Ragestan
India	EF617861	Ragestan
India	EF617862	Ragestan
Kazakhstan	EF618205	Kazak
Kazakhstan	EF618206	Kazak
Kazakhstan	EF618207	Kazak
Kazakhstan	EF618208	Kazak
Kazakhstan	EF618209	Kazak
Kazakhstan	EF618210	Kazak
Kazakhstan	EF618211	Kazak
Kyrgyzstan	EF618212	Kyrgyz
Kyrgyzstan	EF618213	Kyrgyz
Kyrgyzstan	EF618214	Kyrgyz
Kyrgyzstan	EF618215	Kyrgyz
Kyrgyzstan	EF618216	Kyrgyz
Kyrgyzstan	EF618217	Kyrgyz
Kyrgyzstan	EF618218	Kyrgyz
Kyrgyzstan	EF618219	Kyrgyz
Laos	AB044295	Laos native
Laos	AB044296	Laos native
Laos	AB044297	Laos native
Laos	AB044298	Laos native
Laos	AB044299	Laos native
Laos	AB044300	Laos native
Laos	AB044301	Laos native
Laos	AB044302	Laos native
Laos	AB044303	Laos native
Laos	AB044304	Laos native
Bhutan	AJ317851	Bhutan native
Bhutan	AJ317852	Bhutan native
Bhutan	AJ317853	Bhutan native
Bhutan	AJ317854	Bhutan native
Bhutan	AJ317855	Bhutan native
Philippines	AB750747	indeterminate
Philippines	AB750748	indeterminate
Philippines	AB750749	indeterminate
Philippines	AB750750	indeterminate
Philippines	AB750751	indeterminate
Malaysia	AJ317553	Malaysian native
Malaysia	AJ317831	Malaysian native
Malaysia	AJ317832	Malaysian native
Malaysia	AJ317828	Malaysian native
Malaysia	AJ317829	Malaysian native
Malaysia	EF618221	Malaysian native
Malaysia	EF618222	Malaysian native
Malaysia	EF618223	Malaysian native
Malaysia	EF618224	Malaysian native
Malaysia	EF618225	Malaysian native
Malaysia	EF618226	Malaysian native
Malaysia	EF618227	Malaysian native
Malaysia	EF618228	Malaysian native
Malaysia	EF618229	Malaysian native
Malaysia	EF618230	Malaysian native
Malaysia	EF618231	Malaysian native
Mongolia	AJ317534	Gobi desert cashmere
Mongolia	AJ317535	Gobi desert cashmere
Mongolia	AJ317536	Gobi desert cashmere
Mongolia	AJ317537	Gobi desert cashmere
Mongolia	AJ317538	Gobi desert cashmere
Mongolia	AJ317545	Native cashmere
Mongolia	AJ317546	Native cashmere
Mongolia	AJ317547	Native cashmere
Mongolia	AJ317548	Native cashmere
Mongolia	AJ317549	Native cashmere
Mongolia	AJ317550	Native cashmere
Mongolia	AJ317551	Native cashmere
Mongolia	AJ317552	Native cashmere
Mongolia	AJ317833	Native cashmere
Mongolia	AJ317834	Native cashmere
Mongolia	EF618234	indeterminate
Mongolia	EF618235	indeterminate
Mongolia	EF618236	indeterminate
Mongolia	EF618237	indeterminate
Mongolia	EF618238	indeterminate
Mongolia	EF618239	indeterminate
South Korea	DQ217780	indeterminate
South Korea	DQ217781	indeterminate
South Korea	DQ217782	indeterminate
South Korea	DQ217783	indeterminate
South Korea	DQ217784	indeterminate
South Korea	DQ217785	indeterminate
Vietnam	AJ317566	Native
Vietnam	AJ317567	Native
Vietnam	AJ317568	Native
Algeria	AJ317777	Algerian Local
Algeria	AJ317778	Algerian Local
Algeria	AJ317779	Algerian Local
Algeria	KY815106	Arabe
Algeria	KY815107	Arabe
Algeria	KY815108	Arabe
Algeria	KY815109	Arabe
Algeria	KY815110	Arabe
Algeria	KY815111	Arabe
Algeria	KY815112	Arabe
Algeria	KY815113	Arabe
Sudan	KY815202	Sahrawi
Sudan	KY815203	Sahrawi
Sudan	KY815204	Sahrawi
Sudan	KY815205	Sahrawi
Sudan	KY815206	Sahrawi
Sudan	KY815207	Sahrawi
Sudan	KY815208	Sahrawi
Sudan	KY815209	Sahrawi
Sudan	KY815210	Sahrawi
Sudan	KY815211	Sahrawi
Egypt	AJ317780	Baladi
Egypt	AJ317781	Baladi
Egypt	AJ317782	Barki
Egypt	AJ317783	Barki
Egypt	AJ317795	Zaraibi
Egypt	AJ317796	Zaraibi
Egypt	AJ317797	Zaraibi
Egypt	AJ317798	Zaraibi
Egypt	AJ317799	Zaraibi
Egypt	AJ317800	Zaraibi
Egypt	AJ317801	Zaraibi
Egypt	EF617711	Baladi
Egypt	EF617712	Baladi
Egypt	EF617713	Baladi
Egypt	EF617714	Baladi
Egypt	EF617715	Baladi
Egypt	EF617716	Baladi
Egypt	EF617717	Baladi
Egypt	EF617718	Baladi
Egypt	EF617719	Baladi
Egypt	EF617720	Baladi
Egypt	EF617721	Baladi
Egypt	EF617722	Baladi
Egypt	EF617723	Baladi
Egypt	EF617724	Baladi
Egypt	EF617725	Baladi
Egypt	EF617726	Baladi
Egypt	EF617727	Baladi
Egypt	EF617728	Baladi
Egypt	KY815114	Baladi
Egypt	KY815115	Baladi
Egypt	KY815116	Baladi
Egypt	KY815117	Baladi
Egypt	KY815118	Baladi
Egypt	KY815119	Baladi
Egypt	KY815120	Baladi
Egypt	KY815121	Baladi
Egypt	KY815122	Baladi
Egypt	KY815123	Baladi
Egypt	KR362478	Zaribi
Egypt	KR362479	Zaribi
Egypt	KR362480	Zaribi
Egypt	KR362481	Zaribi
Egypt	KR362482	Zaribi
Egypt	KR362483	Zaribi
Egypt	KR362484	Zaribi
Egypt	KR362485	Zaribi
Egypt	KR362486	Zaribi
Egypt	KR362487	Zaribi
Egypt	KR362488	Zaribi
Egypt	KR362489	Zaribi
Egypt	KR362490	Zaribi
Egypt	KR362491	Zaribi
Egypt	KR362492	Baladi
Egypt	KR362493	Baladi
Egypt	KR362494	Baladi
Egypt	KR362495	Baladi
Egypt	KR362496	Baladi
Egypt	KR362497	Baladi
Egypt	KR362498	Baladi
Egypt	KR362499	Baladi
Egypt	KR362500	Baladi
Egypt	KR362501	Baladi
Egypt	KR362502	Baladi
Egypt	KR362503	Baladi
Egypt	KR362504	Baladi
Egypt	KR362505	Baladi
Egypt	KR362506	Baladi
Egypt	KR362507	Baladi
Egypt	KR362508	Baladi
Egypt	KR362509	Baladi
Egypt	KR362510	Baladi
Egypt	KR362511	Baladi
Egypt	KR362512	Sharkawi
Egypt	KR362513	Sharkawi
Egypt	KR362514	Sharkawi
Egypt	KR362515	Sharkawi
Egypt	KR362516	Sharkawi
Egypt	KR362517	Sharkawi
Egypt	KR362518	Sharkawi
Egypt	KR362519	Sharkawi
Egypt	KR362520	Sharkawi
Egypt	KR362521	Sharkawi
Egypt	KR362522	Sharkawi
Egypt	KR362523	Sharkawi
Egypt	KR362524	Sharkawi
Egypt	KR362525	Sharkawi
Egypt	KR362526	Sharkawi
Egypt	KR362527	Sharkawi
Egypt	KR362528	Barki
Egypt	KR362529	Barki
Egypt	KR362530	Barki
Egypt	KR362531	Barki
Egypt	KR362532	Barki
Egypt	KR362533	Barki
Egypt	KR362534	Barki
Egypt	KR362535	Barki
Egypt	KR362536	Barki
Egypt	KR362537	Barki
Egypt	KR362538	Barki
Egypt	KR362539	Barki
Egypt	KR362540	Barki
Egypt	KR362541	Barki
Egypt	KR362542	Barki
Egypt	KR362543	Barki
Egypt	KR362544	Aswan
Egypt	KR362545	Aswan
Egypt	KR362546	Aswan
Egypt	KR362547	Aswan
Egypt	KR362548	Aswan
Egypt	KR362549	Aswan
Egypt	KR362550	Aswan
Egypt	KR362551	Aswan
Egypt	KR362552	Aswan
Egypt	KR362553	Aswan
Egypt	KR362554	Aswan
Libya	EF618220	indeterminate
Libya	KY815212	Mahali
Libya	KY815213	Mahali
Libya	KY815214	Mahali
Libya	KY815215	Mahali
Libya	KY815216	Mahali
Libya	KY815217	Mahali
Gran Canaria	KM893154	Pinalera
Gran Canaria	KM893155	Pinalera
Gran Canaria	KM893156	Pinalera
Gran Canaria	KM893162	Pinalera
Gran Canaria	KM893163	Pinalera
Gran Canaria	KM893164	Pinalera
Gran Canaria	KM893192	Pinalera
Gran Canaria	KM893196	Pinalera
Gran Canaria	KM893197	Pinalera
Gran Canaria	KM893198	Pinalera
Gran Canaria	KM893199	Pinalera
Gran Canaria	KM893200	Pinalera
Gran Canaria	KM893201	Pinalera
Gran Canaria	KM893202	Pinalera
Gran Canaria	KM893203	Pinalera
Gran Canaria	KM893204	Pinalera
Gran Canaria	KM893205	Pinalera
Gran Canaria	KM893206	Pinalera
Gran Canaria	KM893207	Pinalera
Gran Canaria	KM893208	Pinalera
Gran Canaria	KM893209	Pinalera
Gran Canaria	KM893210	Pinalera
Gran Canaria	KM893211	Pinalera
Gran Canaria	KM893212	Pinalera
Gran Canaria	KM893213	Pinalera
Gran Canaria	KM893214	Pinalera
Gran Canaria	KM893215	Pinalera
Gran Canaria	KM893216	Pinalera
Gran Canaria	KM893217	Pinalera
Gran Canaria	KM893306	Pinalera
Gran Canaria	KM893173	Tinerfena
Gran Canaria	KM893174	Tinerfena
Gran Canaria	KM893238	Tinerfena
Gran Canaria	KM893239	Tinerfena
Gran Canaria	KM893240	Tinerfena
Gran Canaria	KM893242	Tinerfena
Gran Canaria	KM893244	Tinerfena
Gran Canaria	KM893247	Tinerfena
Gran Canaria	KM893248	Tinerfena
Gran Canaria	KM893262	Tinerfena
Gran Canaria	KM893263	Tinerfena
Gran Canaria	KM893264	Tinerfena
Gran Canaria	KM893269	Tinerfena
Gran Canaria	KM893294	Tinerfena
Gran Canaria	KM893297	Tinerfena
Gran Canaria	KM893298	Tinerfena
Gran Canaria	KM893175	Cofete
Gran Canaria	KM893176	Cofete
Gran Canaria	KM893186	Cofete
Gran Canaria	KM893187	Cofete
Gran Canaria	KM893188	Cofete
Gran Canaria	KM893189	Cofete
Gran Canaria	KM893191	Cofete
Gran Canaria	KM893249	Cofete
Gran Canaria	KM893252	Cofete
Gran Canaria	KM893255	Cofete
Gran Canaria	KM893256	Cofete
Gran Canaria	KM893259	Cofete
Gran Canaria	KM893267	Cofete
Gran Canaria	KM893270	Cofete
Gran Canaria	KM893271	Cofete
Gran Canaria	KM893272	Cofete
Gran Canaria	KM893273	Cofete
Gran Canaria	KM893277	Cofete
Gran Canaria	KM893278	Cofete
Gran Canaria	KM893279	Cofete
Gran Canaria	KM893285	Cofete
Gran Canaria	KM893295	Cofete
Gran Canaria	KM893301	Cofete
Gran Canaria	KM893316	Cofete
Fuerteventura	KM893157	Majorera
Fuerteventura	KM893159	Majorera
Fuerteventura	KM893230	Majorera
Fuerteventura	KM893233	Majorera
Fuerteventura	KM893234	Majorera
Fuerteventura	KM893236	Majorera
Fuerteventura	KM893241	Majorera
Fuerteventura	KM893243	Majorera
Fuerteventura	KM893293	Majorera
Fuerteventura	KM893308	Majorera
Fuerteventura	KM893309	Majorera
Fuerteventura	KM893310	Majorera
Fuerteventura	KM893158	Ayui
Fuerteventura	KM893165	Ayui
Fuerteventura	KM893172	Ayui
Fuerteventura	KM893177	Ayui
Fuerteventura	KM893178	Ayui
Fuerteventura	KM893179	Ayui
Fuerteventura	KM893180	Ayui
Fuerteventura	KM893181	Ayui
Fuerteventura	KM893182	Ayui
Fuerteventura	KM893183	Ayui
Fuerteventura	KM893184	Ayui
Fuerteventura	KM893190	Ayui
Fuerteventura	KM893218	Ayui
Fuerteventura	KM893222	Ayui
Fuerteventura	KM893224	Ayui
Fuerteventura	KM893237	Ayui
Fuerteventura	KM893257	Ayui
Fuerteventura	KM893258	Ayui
Fuerteventura	KM893266	Ayui
Fuerteventura	KM893276	Ayui
Fuerteventura	KM893288	Ayui
Fuerteventura	KM893289	Ayui
Fuerteventura	KM893307	Ayui
Fuerteventura	KM893167	Pozo-Negro
Fuerteventura	KM893168	Pozo-Negro
Fuerteventura	KM893169	Pozo-Negro
Fuerteventura	KM893170	Pozo-Negro
Fuerteventura	KM893185	Pozo-Negro
Fuerteventura	KM893193	Pozo-Negro
Fuerteventura	KM893194	Pozo-Negro
Fuerteventura	KM893195	Pozo-Negro
Fuerteventura	KM893219	Pozo-Negro
Fuerteventura	KM893223	Pozo-Negro
Fuerteventura	KM893227	Pozo-Negro
Fuerteventura	KM893228	Pozo-Negro
Fuerteventura	KM893229	Pozo-Negro
Fuerteventura	KM893260	Pozo-Negro
Fuerteventura	KM893284	Pozo-Negro
Fuerteventura	KM893286	Pozo-Negro
Fuerteventura	KM893290	Pozo-Negro
Fuerteventura	KM893291	Pozo-Negro
Fuerteventura	KM893292	Pozo-Negro
Fuerteventura	KM893296	Pozo-Negro
Fuerteventura	KM893304	Pozo-Negro
Fuerteventura	KM893305	Pozo-Negro
Fuerteventura	KM893311	Pozo-Negro
Fuerteventura	KM893315	Pozo-Negro
Fuerteventura	KM893318	Pozo-Negro
Tenerife	KM893160	Tinerfena
Tenerife	KM893161	Tinerfena
Tenerife	KM893166	Tinerfena
Tenerife	KM893171	Tinerfena
Tenerife	KM893220	Tinerfena
Tenerife	KM893221	Tinerfena
Tenerife	KM893225	Tinerfena
Tenerife	KM893226	Tinerfena
Tenerife	KM893231	Tinerfena
Tenerife	KM893232	Tinerfena
Tenerife	KM893235	Tinerfena
Tenerife	KM893261	Tinerfena
Tenerife	KM893265	Tinerfena
Tenerife	KM893268	Tinerfena
Tenerife	KM893274	Tinerfena
Tenerife	KM893275	Tinerfena
Tenerife	KM893280	Tinerfena
Tenerife	KM893281	Tinerfena
Tenerife	KM893282	Tinerfena
Tenerife	KM893283	Tinerfena
Tenerife	KM893299	Tinerfena
Tenerife	KM893300	Tinerfena
Tenerife	KM893302	Tinerfena
Tenerife	KM893303	Tinerfena
Tenerife	KM893312	Tinerfena
Tenerife	KM893313	Tinerfena
Tenerife	KM893314	Tinerfena
La Palma	KM893245	Palmera
La Palma	KM893246	Palmera
La Palma	KM893250	Palmera
La Palma	KM893251	Palmera
La Palma	KM893253	Palmera
La Palma	KM893254	Palmera
La Palma	KM893287	Palmera
La Palma	KM893317	Palmera
Morocco	AJ317784	Moroccan Black
Morocco	AJ317785	Moroccan Black
Morocco	AJ317786	Moroccan Black
Morocco	AJ317787	Moroccan Black
Morocco	AJ317788	Moroccan Black
Morocco	EF618233	Moroccan Black
Morocco	KY815168	Arabe
Morocco	KY815169	Arabe
Morocco	KY815170	Arabe
Morocco	KY815171	Arabe
Morocco	KY815172	Arabe
Morocco	KY815173	Arabe
Morocco	KY815174	Arabe
Morocco	KY815175	Arabe
Nigeria	AJ317810	Red Sokoto
Nigeria	AJ317811	Red Sokoto
Nigeria	AJ317823	West African Dwarf
Nigeria	AJ317824	West African Dwarf
Nigeria	EF618246	West African Dwarf
Nigeria	EF618247	West African Dwarf
Nigeria	EF618248	West African Dwarf
Nigeria	EF618249	West African Dwarf
Nigeria	EF618250	West African Dwarf
Nigeria	EF618251	West African Dwarf
Nigeria	EF618252	West African Dwarf
Nigeria	EF618253	Beetal
Kenya	KP120622	Isiolo
Kenya	KP120623	Isiolo
Kenya	KP120624	Isiolo
Kenya	KP120625	Isiolo
Kenya	KP120626	Isiolo
Kenya	KP120627	Isiolo
Kenya	KP120628	Isiolo
Kenya	KP120629	Isiolo
Kenya	KP120630	Isiolo
Kenya	KP120631	Isiolo
Kenya	KP120632	Isiolo
Kenya	KP120633	Isiolo
Kenya	KP120634	Isiolo
Kenya	KP120635	Isiolo
Kenya	KP120636	Isiolo
Kenya	KP120637	Isiolo
Kenya	KP120638	Isiolo
Kenya	KP120639	Isiolo
Kenya	KP120640	Isiolo
Kenya	KP120641	Isiolo
Kenya	KP120642	Isiolo
Kenya	KP120643	Isiolo
Kenya	KP120644	Isiolo
Kenya	KP120645	Isiolo
Kenya	KP120646	Isiolo
Kenya	KP120647	Isiolo
Kenya	KP120648	Isiolo
Kenya	KP120649	Isiolo
Kenya	KP120650	Isiolo
Kenya	KP120651	Isiolo
Kenya	KP120652	Narok
Kenya	KP120653	Narok
Kenya	KP120654	Narok
Kenya	KP120655	Narok
Kenya	KP120656	Narok
Kenya	KP120657	Narok
Kenya	KP120658	Narok
Kenya	KP120659	Narok
Kenya	KP120660	Narok
Kenya	KP120661	Narok
Kenya	KP120662	Narok
Kenya	KP120663	Narok
Kenya	KP120664	Narok
Kenya	KP120665	Narok
Kenya	KP120666	Narok
Kenya	KP120667	Narok
Kenya	KP120668	Narok
Kenya	KP120669	Narok
Kenya	KP120670	Narok
Kenya	KP120671	Narok
Kenya	KP120672	Narok
Kenya	KP120673	Narok
Kenya	KP120674	Narok
Kenya	KP120675	Narok
Kenya	KP120676	Narok
Kenya	KP120677	Narok
Kenya	KP120678	Narok
Kenya	KP120679	Narok
Kenya	KP120680	Narok
Kenya	KP120681	Narok
Somalia	KY399135	Somali Mahali
Somalia	KY399136	Somali Mahali
Somalia	KY399137	Somali Mahali
Somalia	KY399138	Somali Mahali
Somalia	KY399139	Somali Mahali
Somalia	KY399140	Somali Mahali
Somalia	KY399141	Somali Mahali
Somalia	KY399142	Somali Mahali
Mauritania	KY815176	Mahali
Mauritania	KY815177	Mahali
Mauritania	KY815178	Mahali
Mauritania	KY815179	Mahali
Mauritania	KY815180	Mahali
Mauritania	KY815181	Mahali
Mauritania	KY815182	Mahali
Mauritania	KY815183	Mahali
Senegal	AJ317816	Sahelian
Senegal	AJ317817	Sahelian
Senegal	AJ317818	Sahelian
Tunisia	AJ317789	Tunisian Black
Tunisia	AJ317790	Tunisian Black
Tunisia	AJ317791	Tunisian Black
Tunisia	AJ317792	Tunisian Black
Tunisia	AJ317793	Tunisian Black
Tunisia	AJ317794	Tunisian Black
Tunisia	KY815162	Mahali
Tunisia	KY815163	Mahali
Tunisia	KY815164	Mahali
Tunisia	KY815165	Mahali
Tunisia	KY815166	Mahali
Tunisia	KY815167	Mahali
Mozambique	AJ317804	Pafuri
Mozambique	AJ317805	Pafuri
Mozambique	AJ317806	Pafuri
Mozambique	AJ317807	Pafuri
Mozambique	AJ317808	Pafuri
Mozambique	AJ317809	Pafuri
Mozambique	EF618240	Pafuri
Mozambique	EF618241	Pafuri
Namibia	EF618242	Kaoko
Namibia	EF618243	Kaoko
Namibia	EF618244	Kaoko
Namibia	EF618245	Kaoko
South Africa	AJ317812	South African Indigenous
South Africa	AJ317813	South African Indigenous
South Africa	AJ317814	South African Indigenous
South Africa	AJ317815	South African Indigenous
South Africa	AJ317819	South African Indigenous
South Africa	AJ317820	South African Indigenous
South Africa	AJ317844	South African Indigenous
South Africa	AJ317821	Venda
South Africa	AJ317822	Venda
South Africa	EF618351	indeterminate
South Africa	EF618352	indeterminate
South Africa	EF618353	indeterminate
South Africa	EF618354	indeterminate
South Africa	EF618355	indeterminate
South Africa	EF618356	indeterminate
Zimbabwe	AJ317802	Matabelle
Zimbabwe	AJ317803	Matabelle
Zimbabwe	EF618545	Matabelle
Zimbabwe	EF618546	Matabelle
Austria	EF617678	Pinzgau
Austria	EF617679	Pinzgau
Austria	EF617680	Pinzgau
Austria	EF617681	Pinzgau
Austria	EF617682	Pinzgau
Austria	EF617683	Pinzgau
Austria	EF617684	Pinzgau
Austria	EF617685	Pinzgau
Austria	EF617686	Pinzgau
Austria	EF617687	Pinzgau
Austria	EF617688	Pinzgau
Austria	EF617689	Pinzgau
Austria	EF617690	Pinzgau
Austria	EF617691	Pinzgau
Austria	EF617692	Tauern Pied
Austria	EF617693	Tauern Pied
Austria	EF617694	Tauern Pied
Austria	EF617695	Tauern Pied
Austria	EF617696	Tauern Pied
Austria	EF617697	Tauern Pied
Austria	EF617698	Tauern Pied
Austria	EF617699	Tauern Pied
Austria	EF617700	Pinzgau
Austria	EF617701	Pinzga
Denmark	AJ317650	Wallis
Denmark	EF617710	Wallis
England	AJ317592	Kielder
England	AJ317841	Kielder
England	EF617729	Kielder
France	AJ317575	French Alpine
France	AJ317576	French Alpine
France	AJ317577	French Alpine
France	AJ317578	French Alpine
France	AJ317579	French Alpine
France	AJ317580	French Alpine
France	AJ317581	French Alpine
France	AJ317582	French Alpine
France	AJ317583	French Alpine
France	AJ317713	Poitou
France	AJ317714	Poitou
France	AJ317715	Poitou
France	AJ317716	Poitou
France	AJ317717	Pyrenean
France	AJ317718	Pyrenean
France	AJ317719	Pyrenean
France	AJ317723	Rove
France	AJ317724	Rove
France	AJ317725	Rove
France	AJ317629	Alpine
France	AJ317630	Alpine
France	EF617730	Rove
France	EF617731	Rove
France	EF617732	French Alpine
France	EF617733	French Alpine
France	EF617734	French Alpine
France	EF617735	French Alpine
France	EF617736	French Alpine
France	EF617737	French Alpine
France	EF617738	Corse
France	EF617739	Corse
France	EF617740	Corse
France	EF617741	Corse
France	EF617742	Corse
France	EF617743	Pyrene
France	EF617744	Pyrene
France	EF617745	Pyrene
France	EF617746	Rove
France	EF617747	Rove
France	EF617748	Rove
France	EF617749	Rove
France	EF617750	Rove
France	EF617751	Rove
France	EF617752	Poitou Poitevine
France	EF617753	Poitou Poitevine
France	EF617754	Poitou Poitevine
France	EF617755	Corse
France	EF617756	Corse
France	EF617757	Corse
France	EF617758	Corse
France	EF617759	Corse
France	EF617760	Corse
France	EF617761	Corse
France	EF617762	Pyrene
France	EF617763	Pyrene
France	EF617764	Pyrene
France	EF617765	Pyrene
France	EF617766	Pyrene
France	EF617767	Pyrene
France	EF617768	Pyrene
France	EF617769	Pyrene
France	EF617770	Rove
France	EF617771	Rove
France	EF617772	Rove
France	EF617773	Rove
France	EF617774	Rove
France	EF617775	Rove
France	EF617776	Rove
France	EF617777	Rove
France	EF617778	French Alpine
France	EF617779	French Alpine
France	EF617780	French Alpine
France	EF617781	French Alpine
France	EF617782	French Alpine
France	EF617783	French Alpine
France	EF617784	French Alpine
France	EF617785	French Alpine
France	EF617786	Corse
France	EF617787	Corse
Germany	AJ317586	German Nobel
Germany	AJ317627	German Nobel
Germany	AJ317628	German Nobel
Germany	AJ317649	German Nobel
Germany	EF617788	German Alpine
Germany	EF617789	German Alpine
Germany	EF617790	German Alpine
Germany	EF617791	German Alpine
Germany	EF617792	German Alpine
Germany	EF617793	German Alpine
Germany	EF617794	German Alpine
Germany	EF617795	Thuringian Forest
Germany	EF617796	Thuringian Forest
Germany	EF617797	Thuringian Forest
Germany	EF617798	Thuringian Forest
Germany	EF617799	Thuringian Forest
Germany	EF617800	Thuringian Forest
Germany	EF617801	Thuringian Forest
Germany	EF617802	Thuringian Forest
Germany	EF617803	Thuringian Forest
Germany	EF617804	Thuringian Forest
Germany	EF617805	Thuringian Forest
Germany	EF617806	Thuringian Forest
Germany	EF617807	Thuringian Forest
Germany	EF617808	German Alpine
Germany	EF617809	German Alpine
Germany	EF617810	German Alpine
Germany	EF617811	German Alpine
Germany	EF617812	German Alpine
Germany	EF617813	German Alpine
Germany	EF617814	German Alpine
Germany	EF617815	German Alpine
Iceland	AJ317587	Irish Island
Iceland	EF617851	Irish Island
Iceland	EF617852	Irish Island
Iceland	EF617853	Irish Island
Iceland	EF617854	Irish Island
Iceland	EF617855	Irish Island
Ireland	AJ317588	Irish Island
Ireland	AJ317589	Irish Island
Ireland	AJ317590	Irish Island
Ireland	AJ317591	Irish Island
Ireland	EF618085	Irish Island
Ireland	EF618086	Irish Island
Norway	AJ317593	Norwegian Landrace
Norway	AJ317594	Norwegian Landrace
Norway	AJ317595	Norwegian Landrace
Poland	AJ317584	Fawn
Poland	AJ317585	Fawn
Poland	AJ317651	Native White
Poland	AJ317652	Native White
Poland	EF618264	Brava
Poland	EF618265	Brava
Poland	EF618266	Brava
Poland	EF618267	Brava
Poland	EF618268	Brava
Poland	EF618269	Brava
Poland	EF618270	Brava
Poland	EF618271	Buk
Poland	EF618272	Buk
[truncated: 963 more rows]
